# Supplementary material for: Three decades of neuroscience research using animal models of ADHD and ASD: a bibliometric analysis
Source: Front Psychiatry. 2025 May 19;16:1528205. doi: 10.3389/fpsyt.2025.1528205 (PMC12127757; doi:10.3389/fpsyt.2025.1528205)
Supplement: Supplementary file 2 [file Table1.xlsx]

## Sheet: Sheet1
Title	DOI
The effects of valproic acid neurotoxicity on aggressive behavior in zebrafish autism model	10.1016/j.cbpc.2023.109783
Electrical synapse structure requires distinct isoforms of a postsynaptic scaffold	10.1371/journal.pgen.1011045
Finding a Proper Valproic Acid-Based Autism Spectrum Disorder Model in Zebrafish: Early and Long-term Neurobehavioral Studies	10.5812/ijpbs-137118
Assessment of Risperidone Toxicity in Zebrafish (Danio rerio) Embryos	10.30802/AALAS-CM-22-000123
Toxicity and teratogenicity effects of valproic acid on zebrafish (<i>Danio rerio</i>) embryos in relation to autism spectrum disorder	10.1002/bdr2.2227
Loss of <i>ctnnd2b</i> affects neuronal differentiation and behavior in zebrafish	10.3389/fnins.2023.1205653
Plasticity of Dopaminergic Phenotype and Locomotion in Larval Zebrafish Induced by Brain Excitability Changes during the Embryonic Period	10.1523/ENEURO.0320-21.2023
Altered GABAergic, glutamatergic and endocannabinoid signaling is accompanied by neuroinflammatory response in a zebrafish model of social withdrawal behavior	10.3389/fnmol.2023.1120993
Neurobeachin controls the asymmetric subcellular distribution of electrical synapse proteins	10.1016/j.cub.2023.04.049
Embryonic mercury exposure in zebrafish: Alteration of metabolites and gene expression, related to visual and behavioral impairments	10.1016/j.ecoenv.2023.114862
High-throughput functional analysis of autism genes in zebrafish identifies convergence in dopaminergic and neuroimmune pathways	10.1016/j.celrep.2023.112243
Household based-pyrethroids on adult zebrafish<i> (Danio</i><i> rerio)</i> exert behavioral and cholinergic changes in different brain regions	10.1016/j.neuro.2023.02.011
Oxytocin protective effects on zebrafish larvae models of autism-like spectrum disorder	10.22038/IJBMS.2023.68165.14889
A Novel Cis-Regulatory lncRNA, <i>Kalnc2</i>, Downregulates <i>Kalrn</i> Protein-Coding Transcripts in Mouse Neuronal Cells	10.3390/ncrna9010007
Valproic acid affects neurogenesis during early optic tectum development in zebrafish	10.1242/bio.059567
Top2a promotes the development of social behavior via PRC2 and H3K27me3	10.1126/sciadv.abm7069
Novel non-stimulants rescue hyperactive phenotype in an <i>adgrl3.1</i> mutant zebrafish model of ADHD	10.1038/s41386-022-01505-z
The State of the Dopaminergic and Glutamatergic Systems in the Valproic Acid Mouse Model of Autism Spectrum Disorder	10.3390/biom12111691
The microbiota promotes social behavior by modulating microglial remodeling of forebrain neurons	10.1371/journal.pbio.3001838
Female zebrafish (<i>Danio rerio</i>) demonstrate stronger preference for established shoals over newly-formed shoals in the three-tank open-swim preference test	10.1371/journal.pone.0265703
<i>auts2</i> Features and Expression Are Highly Conserved during Evolution Despite Different Evolutionary Fates Following Whole Genome Duplication	10.3390/cells11172694
The Neurodevelopmental Gene MSANTD2 Belongs to a Gene Family Formed by Recurrent Molecular Domestication of Harbinger Transposons at the Base of Vertebrates	10.1093/molbev/msac173
Knockout of <i>Katnal2</i> Leads to Autism-like Behaviors and Developmental Delay in Zebrafish	10.3390/ijms23158389
Loss-of-Function Models of the Metabotropic Glutamate Receptor Genes <i>Grm8a</i> and <i>Grm8b</i> Display Distinct Behavioral Phenotypes in Zebrafish Larvae (<i>Danio rerio</i>)	10.3389/fnmol.2022.901309
Generation and characterization of <i>Ccdc28b</i> mutant mice links the Bardet-Biedl associated gene with mild social behavioral phenotypes	10.1371/journal.pgen.1009896
Oxytocin receptors influence the development and maintenance of social behavior in zebrafish (<i>Danio rerio</i>); Oxytocin receptors influence the development and maintenance of social behavior in zebrafish (Danio rerio).	10.1038/s41598-022-07990-y
Brain-wide visual habituation networks in wild type and <i>fmr1</i> zebrafish; Brain-wide visual habituation networks in wild type and fmr1 zebrafish	10.1038/s41467-022-28299-4
16pdel lipid changes in iPSC-derived neurons and function of FAM57B in lipid metabolism and synaptogenesis	10.1016/j.isci.2021.103551
Behavioral and Gene Regulatory Responses to Developmental Drug Exposures in Zebrafish	10.3389/fpsyt.2021.795175
Loss of autism-candidate CHD8 perturbs neural crest development and intestinal homeostatic balance	10.26508/lsa.202201456
Behavioral and neurochemical profile of MK-801 adult zebrafish model: Forebrain Î²<sub>2</sub>-adrenoceptors contribute to social withdrawal and anxiety-like behavior	10.1016/j.pnpbp.2021.110494
SHANK3 conformation regulates direct actin binding and crosstalk with Rap1 signaling	10.1016/j.cub.2021.09.022
Developmental Effects of Oxytocin Neurons on Social Affiliation and Processing of Social Information; Developmental effects of oxytocin neurons on social affiliation and processing of social information	10.1523/JNEUROSCI.2939-20.2021
Increased locomotor activity via regulation of GABAergic signalling in <i>foxp2</i> mutant zebrafish-implications for neurodevelopmental disorders	10.1038/s41398-021-01651-w
Duloxetine ameliorates valproic acid-induced hyperactivity, anxiety-like behavior, and social interaction deficits in zebrafish	10.1002/aur.2620
Early-life lead exposure induces long-term toxicity in the central nervous system: From zebrafish larvae to juveniles and adults	10.1016/j.scitotenv.2021.150185
High Behavioral Variability Mediated by Altered Neuronal Excitability in <i>auts2</i> Mutant Zebrafish; High behavioural variability mediated by altered neuronal excitability in auts2 mutant zebrafish	10.1523/ENEURO.0493-20.2021
Zebrafish Bioassay for Screening Therapeutic Candidates Based on Melanotrophic Activity	10.3390/ijms22179313
Chromatin remodeller CHD7 is required for GABAergic neuron development by promoting PAQR3 expression	10.15252/embr.202050958
Glyphosate targets fish monoaminergic systems leading to oxidative stress and anxiety	10.1016/j.envint.2020.106253
A Neurexin2aa deficiency results in axon pathfinding defects and increased anxiety in zebrafish	10.1093/hmg/ddaa260
Asymmetric distribution of pallial-expressed genes in zebrafish (<i>Danio rerio</i>)	10.1111/ejn.14914
Assessment of Autism Zebrafish Mutant Models Using a High-Throughput Larval Phenotyping Platform; Assessment of autism zebrafish mutant models using a high-throughput larval phenotyping platform	10.3389/fcell.2020.586296
Zebrafish Larvae Carrying a Splice Variant Mutation in<i>cacna1d</i>: A New Model for Schizophrenia-Like Behaviours?	10.1007/s12035-020-02160-5
Micromolar Valproic Acid Doses Preserve Survival and Induce Molecular Alterations in Neurodevelopmental Genes in Two Strains of Zebrafish Larvae	10.3390/biom10101364
Exposure to a high dose of amoxicillin causes behavioral changes and oxidative stress in young zebrafish	10.1007/s11011-020-00610-6
Exposure to the Heavy-Metal Lead Induces DNA Copy Number Alterations in Zebrafish Cells	10.1021/acs.chemrestox.0c00156
CoCoCoNet: conserved and comparative co-expression across a diverse set of species	10.1093/nar/gkaa348
Oxytocin Receptors Regulate Social Preference in Zebrafish	10.1038/s41598-020-61073-4
Aripiprazole prevents stress-induced anxiety and social impairment, but impairs antipredatory behavior in zebrafish	10.1016/j.pbb.2019.172841
A DNAzyme based knockdown model for Fragile-X syndrome in zebrafish reveals a critical window for therapeutic intervention	10.1016/j.vascn.2019.106656
The Body Size of Stimulus Conspecifics Affects Social Preference in a Binary Choice Task in Wild-Type, But Not in <i>dyrk1aa</i> Mutant, Zebrafish	10.1089/zeb.2018.1717
Family-based exome sequencing and case-control analysis implicate <i>CEP41</i> as an ASD gene	10.1038/s41398-018-0343-z
Pharmacological (ethanol) and mutation (<i>sam2</i> KO) induced impairment of novelty preference in zebrafish quantified using a new three-chamber social choice task	10.1016/j.pnpbp.2018.06.009
Larval zebrafish model for studying the effects of valproic acid on neurodevelopment: An approach towards modeling autism	10.1016/j.vascn.2018.11.006
Morphometric analysis and neuroanatomical mapping of the zebrafish brain	10.1016/j.ymeth.2018.06.008
Developmental protein kinase C hyper-activation results in microcephaly and behavioral abnormalities in zebrafish	10.1038/s41398-018-0285-5
Auriculasin from Flemingia philippinensis roots shows good therapeutic indexes on hyperactive behavior in zebrafish	10.1016/j.bbrc.2018.07.033
Forebrain Control of Behaviorally Driven Social Orienting in Zebrafish	10.1016/j.cub.2018.06.016
CRISPR/Cas9-induced &ITshank3b&IT mutant zebrafish display autism-like behaviors	10.1186/s13229-018-0204-x
Separate roles for Med12 and Wnt signaling in regulation of oxytocin expression	10.1242/bio.031229
Embryonic exposure to valproic acid affects the histaminergic system and the social behaviour of adult zebrafish (<i>Danio rerio</i>)	10.1111/bph.14124
Structure/Function Studies of the Î±4 Subunit Reveal Evolutionary Loss of a GlyR Subtype Involved in Startle and Escape Responses	10.3389/fnmol.2018.00023
CHD8short, a naturally-occurring truncated form of a chromatin remodeler lacking the helicase domain, is a potent transcriptional coregulator	10.1016/j.gene.2017.10.058
Mecp2 regulates <i>tnfa</i> during zebrafish embryonic development and acute inflammation	10.1242/dmm.026922
The Immune Signaling Adaptor <i>LAT</i> Contributes to the Neuroanatomical Phenotype of 16p11.2 BP2-BP3 CNVs	10.1016/j.ajhg.2017.08.016
Adult zebrafish in CNS disease modeling: a tank that's half-full, not half-empty, and still filling	10.1038/laban.1345
Analysis of Extracellular Nucleotide Metabolism in Adult Zebrafish After Embryological Exposure to Valproic Acid	10.1007/s12035-016-9917-z
A Novel Long Non-coding RNA, <i>durga</i> Modulates Dendrite Density and Expression of <i>kalirin</i> in Zebrafish	10.3389/fnmol.2017.00095
Mind Bomb-Binding Partner RanBP9 Plays a Contributory Role in Retinal Development	10.14348/molcells.2017.2308
Oxytocin reversed MK-801-induced social interaction and aggression deficits in zebrafish	10.1016/j.bbr.2016.05.059
Genetic and functional analyses demonstrate a role for abnormal glycinergic signaling in autism	10.1038/mp.2015.139
<i>In Vivo</i> Detection of MitochondriaL Dysfunction Induced by Clinical Drugs and Disease -Associated Genes Using a Novel Dye ZMJ214 in Zebrafish	10.1021/acschembio.5b00751
Effects of Î²-diketone antibiotic mixtures on behavior of zebrafish (<i>Danio rerio</i>)	10.1016/j.chemosphere.2015.10.120
Effects of embryonic exposure to polychlorinated biphenyls (PCBs) on larval zebrafish behavior	10.1016/j.ntt.2015.11.002
Embryological exposure to valproic acid induces social interaction deficits in zebrafish (<i>Danio rerio</i>): A developmental behavior analysis	10.1016/j.ntt.2015.10.002
Glycine receptor mechanism elucidated by electron cryo-microscopy	10.1038/nature14853
A Potential Contributory Role for Ciliary Dysfunction in the 16p11.2 600 kb BP4-BP5 Pathology	10.1016/j.ajhg.2015.04.002
Using visual lateralization to model learning and memory in zebrafish larvae	10.1038/srep08667
Neurobeachin Is Required Postsynaptically for Electrical and Chemical Synapse Formation	10.1016/j.cub.2014.10.071
Multiple types of GABAA responses identified from zebrafish Mauthner cells	10.1097/WNR.0000000000000258
A Novel Ribosomopathy Caused by Dysfunction of RPL10 Disrupts Neurodevelopment and Causes X-Linked Microcephaly in Humans	10.1534/genetics.114.168211
PFOS Induces Behavioral Alterations, Including Spontaneous Hyperactivity That Is Corrected by Dexamfetamine in Zebrafish Larvae	10.1371/journal.pone.0094227
Valproic acid silencing of <i>ascl1b/Ascl1</i> results in the failure of serotonergic differentiation in a zebrafish model of fetal valproate syndrome	10.1242/dmm.013219
Assessing Social Engagement in Heterogeneous Groups of Zebrafish: A New Paradigm for Autism-Like Behavioral Responses	10.1371/journal.pone.0075955
Zebrafish homologs of genes within 16p11.2, a genomic region associated with brain disorders, are active during brain development, and include two deletion dosage sensor genes	10.1242/dmm.009944
<i>KCTD13</i> is a major driver of mirrored neuroanatomical phenotypes of the 16p11.2 copy number variant	10.1038/nature11091
Persistent behavioral impairment caused by embryonic methylphenidate exposure in zebrafish	10.1016/j.ntt.2011.06.004
Spontaneous Seizures and Altered Gene Expression in GABA Signaling Pathways in a <i>mind bomb</i> Mutant Zebrafish	10.1523/JNEUROSCI.1887-10.2010
Characterization of the Neuroligin Gene Family Expression and Evolution in Zebrafish	10.1002/dvdy.22196
The zebrafish bHLH PAS transcriptional regulator, single-minded 1 (<i>sim1</i>), is required for isotocin cell development	10.1002/dvdy.20848
Impaired monoamine neural system in the mPFC of SHRSP/Ezo as an animal model of attention-deficit/hyperactivity disorder	10.1016/j.jphs.2023.12.002
Social isolation-induced transcriptomic changes in mouse hippocampus impact the synapse and show convergence with human genetic risk for neurodevelopmental phenotypes	10.1371/journal.pone.0295855
Prenatal caffeine exposure induces autism-like behaviors in offspring under a high-fat diet via the gut microbiota-IL-17A-brain axis	10.1016/j.ecoenv.2023.115797
Induction of cerebellar cortical neurogenesis immediately following valproic acid exposure in ferret kits	10.3389/fnins.2023.1318688
Therapeutic Potency of Camellia sinensis Extract on Neurochemical and Oxidative Changes Correlates to Autistic Disorder in Rat Pups Model	10.18805/IJAR.BF-1666
Preclinical Evidence for the Role of the Yin/Yang Angiotensin System Components in Autism Spectrum Disorder: A Therapeutic Target of Astaxanthin	10.3390/biomedicines11123156
Rescue of sharp wave-ripples and prevention of network hyperexcitability in the ventral but not the dorsal hippocampus of a rat model of fragile X syndrome	10.3389/fncel.2023.1296235
Neurodevelopmental consequences of gestational exposure to particulate matter 10: Ultrasonic vocalizations and gene expression analysis using a bayesian approach	10.1016/j.envres.2023.117487
The effects of phenylalanine and tyrosine levels on dopamine production in rat PC12 cells. Implications for treatment of phenylketonuria, tyrosinemia type 1 and comorbid neurodevelopmental disorders	10.1016/j.neuint.2023.105629
Prenatal infection and adolescent social adversity affect microglia, synaptic density, and behavior in male rats	10.1016/j.ynstr.2023.100580
Ultrasound-Induced Prenatal Stress: New Possibilities for Modeling Mental Disorders	10.1159/000534687
Assessing the Cntnap2 knockout rat prepulse inhibition deficit through prepulse scaling of the baseline startle response curve	10.1038/s41398-023-02629-6
Blood exosome sensing via neuronal insulin-like growth factor-1 regulates autism-related phenotypes	10.1016/j.phrs.2023.106965
Dichotomous effect of methylphenidate on microglia and astrocytes: Insights from in vitro and animal studies	10.1016/j.toxlet.2023.10.008
Exposure to nonylphenol in early life causes behavioural deficits related with autism spectrum disorders in rats	10.1016/j.envint.2023.108228
Role of LncMALAT1-miR-141-3p/200a-3p-NRXN1 Axis in the Impairment of Learning and Memory Capacity in ADHD	10.33549/physiolres.935011
Multiple Early Life Stressors as Risk Factors for Neurodevelopmental Abnormalities in the F1 Wistar Rats	10.3390/brainsci13101360
Cognition-enhancing and cognition-impairing doses of psychostimulants exert opposing actions on frontostriatal neural coding of delay in working memory	10.1038/s41386-023-01738-6
Group I and group II metabotropic glutamate receptors are upregulated in the synapses of infant rats prenatally exposed to valproic acid	10.1007/s00213-023-06457-w
The mesocortical dopaminergic system cannot explain hyperactivity in an animal model of attention deficit hyperactivity disorder (ADHD)- Spontaneously hypertensive rats (SHR)	10.1186/s42826-023-00172-5
A mild impairment in reversal learning in a bowl-digging substrate deterministic task but not other cognitive tests in the Dlg2+/- rat model of genetic risk for psychiatric disorder	10.1111/gbb.12865
Effects of Neuroinflammation and Autophagy on the Structure of the Blood-Brain Barrier in ADHD Model	10.1016/j.neuroscience.2023.08.025
Multiunit Recording of Cerebellar Cortex in Autistic Male Rats during Social Interaction in Enriched Environments	10.3390/neurosci4030016
Audiogenic Seizures and Social Deficits: No Aggravation Found in Krushinsky-Molodkina Rats	10.3390/biomedicines11092566
Scalp acupuncture improves disordered behavior in the valproic acid-induced rat model of autism	10.1016/j.wjam.2023.05.009
The enteric metabolite, propionic acid, impairs social behavior and increases anxiety in a rodent ASD model: Examining sex differences and the influence of the estrous cycle	10.1016/j.pbb.2023.173630
VPA-induced autism impairs memory ability through disturbing neural oscillatory patterns in offspring rats	10.1007/s11571-023-09996-2
Transcriptome Analysis and Epigenetics Regulation in the Hippocampus and the Prefrontal Cortex of VPA-Induced Rat Model	10.1007/s12035-023-03560-z
Saffron and crocin ameliorate prenatal valproic acid-induced autistic-like behaviors and brain oxidative stress in the male offspring rats	10.1007/s11011-023-01275-7
Comparative Assessment of Disturbances of Contractions of the Isolated Uterus in 3-and 9-Month-Old Rats with a Model of Autism	10.1007/s10517-023-05864-5
The Notch1/Hes1 signaling pathway affects autophagy by adjusting DNA methyltransferases expression in a valproic acid-induced autism spectrum disorder model	10.1016/j.neuropharm.2023.109682
Roadmap for Postnatal Brain Maturation: Changes in Gray and White Matter Composition during Development Measured by Fourier Transformed Infrared Microspectroscopy	10.1021/acschemneuro.3c00237
The protective effects of sesamol and/or the probiotic, <i>Lactobacillus rhamnosus</i>, against aluminum chloride-induced neurotoxicity and hepatotoxicity in rats: Modulation of Wnt/Î²-catenin/GSK-3Î², JAK-2/STAT-3, PPAR-Î³, inflammatory, and apoptotic pathways	10.3389/fphar.2023.1208252
Mouse Behavior on the Trial-Unique Nonmatching-to-Location (TUNL) Touchscreen Task Reflects a Mixture of Distinct Working Memory Codes and Response Biases	10.1523/JNEUROSCI.2101-22.2023
Relative to females, male rats are more willing to forego obtaining sucrose reward in order to prevent harm to their cage mate	10.1007/s00213-023-06435-2
PARP-1 Inhibition Ameliorates Neuronal Damage in Valproic Acid-Induced Models of Autism Spectrum Disorder through the MKP-1/p38 Pathway	10.23812/j.biol.regul.homeost.agents.20233708.410
Calcium Signaling during Cortical Apical Dendrite Initiation: A Role for Cajal-Retzius Neurons	10.3390/ijms241612965
Pioglitazone enhances brain mitochondrial biogenesis and phase II detoxification capacity in neonatal rats with 6-OHDA-induced unilateral striatal lesions	10.3389/fnins.2023.1186520
Effect of sex differences and time of oxytocin administration on treatment of rat model of autism spectrum disorder: Focused on necroptosis markers	10.1002/jdn.10286
Neuroanatomical changes of ionotropic glutamatergic and GABAergic receptor densities in male mice modeling idiopathic and syndromic autism spectrum disorder	10.3389/fpsyt.2023.1199097
An imbalance of excitation and inhibition in the multisensory cortex impairs the temporal acuity of audiovisual processing and perception	10.1093/cercor/bhad256
Luteolin in the Qi Bi Anshen decoction improves propionic acid-induced autism-like behavior in rats by inhibiting LRP1/MMP9	10.1016/j.phymed.2023.154965
Gestational paracetamol exposure induces core behaviors of neurodevelopmental disorders in infant rats and modifies response to a cannabinoid agonist in females	10.1016/j.ntt.2023.107279
Chronic inhibition of astrocytic aquaporin-4 induces autistic-like behavior in control rat offspring similar to maternal exposure to valproic acid	10.1016/j.physbeh.2023.114286
Dysregulation of Amino Acid Transporters in a Rat Model of TLR7-Mediated Maternal Immune Activation	10.3390/pharmaceutics15071857
G protein-coupled estrogen receptor (GPER) selective agonist G1 attenuates the neurobehavioral, molecular and biochemical alterations induced in a valproic acid rat model of autism	10.1016/j.lfs.2023.121860
Spontaneously hypertensive rats vs. Wistar Kyoto and Wistar rats: An assessment of anxiety, motor activity, memory performance, and seizure susceptibility	10.1016/j.physbeh.2023.114268
Phosphodiesterase inhibitor, ibudilast alleviates core behavioral and biochemical deficits in the prenatal valproic acid exposure model of autism spectrum disorder	10.1016/j.brainres.2023.148443
Developmental vitamin D-deficiency produces autism-relevant behaviours and gut-health associated alterations in a rat model	10.1038/s41398-023-02513-3
Possible rodent equivalent of the posterior cingulate cortex (area 23) interconnects with multimodal cortical and subcortical regions	10.3389/fnins.2023.1194299
Transcriptional development of the hippocampus and the dorsal-intermediate-ventral axis in rats	10.1002/hipo.23549
Maternal LPS Exposure Enhances the 5-HT Level in the Prefrontal Cortex of Autism-like Young Offspring	10.3390/brainsci13060958
Nutritional Intervention as a Complementary Neuroprotective Approach against Propionic Acid-Induced Neurotoxicity and Associated Biochemical Autistic Features in Rat Pups	10.3390/metabo13060738
Neuroprotective Efficacy of Fisetin Against VPA-Induced Autistic Neurobehavioral Alterations by Targeting Dysregulated Redox Homeostasis	10.1007/s12031-023-02127-w
Amelioration of cognition impairments in the valproic acid-induced animal model of autism by ciproxifan, a histamine H3-receptor antagonist	10.1097/FBP.0000000000000720
The influence of long-term housing in enriched environment on behavior of normal rats and subjected to neonatal pro-inflammatory challenge	10.1016/j.bbih.2023.100639
Canagliflozin Ameliorates Oxidative Stress and Autistic-like Features in Valproic-Acid-Induced Autism in Rats: Comparison with Aripiprazole Action	10.3390/ph16050769
Behavioral domains in compulsive rats: implications for understanding compulsive spectrum disorders	10.3389/fnbeh.2023.1175137
The relative reinforcing efficacy of nicotine in an adolescent rat model of attention-deficit hyperactivity disorder	10.3389/fpsyt.2023.1154773
Valproate-induced murine autism spectrum disorder is associated with dysfunction of amygdala parvalbumin interneurons and downregulation of AMPK/SIRT1/PGC1Î± signaling	10.1007/s11011-023-01227-1
Identification and characterization of circular RNA in the model of autism spectrum disorder from PM<sub>2.5</sub> exposure	10.3389/fgene.2023.970465
Vitamin B6 Deficiency Induces Autism-Like Behaviors in Rats by Regulating mTOR-Mediated Autophagy in the Hippocampus	10.1155/2023/6991826
Chronic acetyl-L-carnitine treatment alleviates behavioral deficits and neuroinflammation through enhancing microbiota derived-SCFA in valproate model of autism	10.1016/j.biopha.2023.114848
The comparative effectiveness of metformin and risperidone in a rat model of valproic acid-induced autism, Potential role for enhanced autophagy	10.1007/s00213-023-06371-1
Effect of simvastatin on brain-derived neurotrophic factor (BDNF)/TrkB pathway in hippocampus of autism rat model	10.4314/tjpr.v22i5.10
Effects of chronic irisin treatment on brain monoamine levels in the hypothalamic and subcortical nuclei of adult male and female rats: An HPLC-ECD study	10.1016/j.neulet.2023.137245
Alteration in social interaction and tactile discrimination of juvenile autistic-like rats following tactile stimulation and whisker deprivation	10.1002/brb3.2993
DNA topoisomerase Top3Î² is impacted by early life stress in the developing female and male rat brain	10.1016/j.brainres.2023.148339
Chronic Neuronal Inactivity Utilizes the mTOR-TFEB Pathway to Drive Transcription-Dependent Autophagy for Homeostatic Up-Scaling	10.1523/JNEUROSCI.0146-23.2023
Protective effects of vanillic acid on autistic-like behaviors in a rat model of maternal separation stress: Behavioral, electrophysiological, molecular and histopathological alterations	10.1016/j.intimp.2023.110112
Developmental Stage-Dependent Changes in Mitochondrial Function in the Brain of Offspring Following Prenatal Maternal Immune Activation	10.3390/ijms24087243
Developmental changes in electrophysiological properties of auditory cortical neurons in the<i> Cntnap2</i> knockout rat	10.1152/jn.00029.2022
Neonatal Exposure to Valproate Induces Long-Term Alterations in Steroid Hormone Levels in the Brain Cortex of Prepubertal Rats	10.3390/ijms24076681
Inhalation of<i> Cananga</i><i> odorata</i> essential oil relieves anxiety behaviors in autism-like rats via regulation of serotonin and dopamine metabolism	10.1016/j.joim.2023.01.006
Atorvastatin Improves the Propionic Acid- Induced Autism in Rats: The Roles of Sphingosine-1-Phosphate and Anti-inflammatory Action	10.7759/cureus.36870
Astrocyte responses to postnatal erythropoietin and nano-erythropoietin treatments in a valproic acid-induced animal model of autism	10.1016/j.jchemneu.2023.102257
Associations between dysbiosis gut microbiota and changes of neurotransmitters and short-chain fatty acids in valproic acid model rats	10.3389/fphys.2023.1077821
Investigating behavioral phenotypes related to autism spectrum disorder in a gene-environment interaction model of <i>Cntnap2</i> deficiency and Poly I:C maternal immune activation	10.3389/fnins.2023.1160243
Memantine/Aripiprazole Combination Alleviates Cognitive Dysfunction in Valproic Acid Rat Model of Autism: Hippocampal CREB/BDNF Signaling and Glutamate Homeostasis	10.1007/s13311-023-01360-w
Prenatally VPA exposure is likely to cause autistic-like behavior in the rats offspring via TREM2 down-regulation to affect the microglial activation and synapse alterations	10.1016/j.etap.2023.104090
Early prenatal and late prenatal escitalopram exposure differentially impacts behavioral flexibility and anxiety-related behaviors in adulthood	10.1016/j.pbb.2023.173534
Umbilical cord-derived mesenchymal stromal cell therapy to prevent the development of neurodevelopmental disorders related to low birth weight	10.1038/s41598-023-30817-3
Shielding Effect of Ryanodine Receptor Modulator in Rat Model of Autism	10.32598/bcn.2021.2966.1
Inhibition of ventral tegmental area projections to the nucleus accumbens shell increases premature responding in the five-choice serial reaction time task in rats	10.1007/s00429-023-02618-x
Thymol improves autism-like behaviour in VPA-induced ASD rats through the Pin1/p38 MAPK pathway	10.1016/j.intimp.2023.109885
Canagliflozin alleviates valproic acid-induced autism in rat pups: Role of PTEN/PDK/PPAR-Î³ signaling pathways	10.3389/fphar.2023.1113966
Conditioned approach behavior of SHR and SD rats during Pavlovian conditioning	10.1016/j.bbr.2023.114348
Characterizing maternal isolation-induced ultrasonic vocalizations in a gene-environment interaction rat model for autism	10.1111/gbb.12841
NRXN1 depletion in the medial prefrontal cortex induces anxiety-like behaviors and abnormal social phenotypes along with impaired neurite outgrowth in rat	10.1186/s11689-022-09471-9
Testing the extreme male hypothesis in the valproate mouse model; sex-specific effects on plasma testosterone levels and tyrosine hydroxylase expression in the anteroventral periventricular nucleus, but not on parental behavior	10.3389/fnbeh.2023.1107226
Maternal immune activation affects socio-communicative behavior in adult rats	10.1038/s41598-023-28919-z
Lyophilized Nasal Inserts of Atomoxetine HCl Solid Lipid Nanoparticles for Brain Targeting as a Treatment of Attention-Deficit/Hyperactivity Disorder (ADHD): A Pharmacokinetics Study on Rats	10.3390/ph16020326
Prenatal SSRI Exposure Increases the Risk of Autism in Rodents via Aggravated Oxidative Stress and Neurochemical Changes in the Brain	10.3390/metabo13020310
Maternal Immune Activation Induced by Prenatal Lipopolysaccharide Exposure Leads to Long-Lasting Autistic-like Social, Cognitive and Immune Alterations in Male Wistar Rats	10.3390/ijms24043920
Evaluation of Disorders of Contractile Activity of Smooth Muscle Tissues in 9-Month-Old Rats with a Model of Autism	10.1007/s10517-023-05700-w
Reduced attentional lapses in male rats following a combination treatment of low-dose D-serine and atomoxetine	10.1177/02698811221149652
Human<i> MECP2</i> transgenic rats show increased anxiety, severe social deficits, and abnormal prefrontal neural oscillation stability	10.1016/j.bbrc.2023.01.057
Impulsive choice in two different rat models of ADHD-Spontaneously hypertensive and <i>Lphn3</i> knockout rats	10.3389/fnins.2023.1094218
Maternal immune activation alters social affective behavior and sensitivity to corticotropin releasing factor in male but not female rats	10.1016/j.yhbeh.2023.105313
Identifying foetal forebrain interneurons as a target for monogenic autism risk factors and the polygenic <i>16p11.2</i> microdeletion	10.1186/s12868-022-00771-3
Preventive effect of quercetin-Loaded nanophytosome against autistic-like damage in maternal separation model: The possible role of Caspase-3, Bax/Bcl-2 and Nrf2	10.1016/j.bbr.2023.114300
Zinc Water Prevents Autism-Like Behaviors in the BTBR Mice	10.1007/s12011-022-03548-1
Organophosphate agent action at the fatty acid amide hydrolase enhancing anandamide-induced apoptosis in NG108-15 cells
Effects of cross-fostering experience on emotion in adolescent Kunming mice	10.1163/1568539X-bja10200
Bilateral subdiaphragmatic vagotomy modulates the peripheral met-enkephalin and striatal monoamine responses to peripheral inflammation in rat	10.55782/ane-2023-009
Who Knew? Dopamine Transporter Activity Is Critical in Innate and Adaptive Immune Responses	10.3390/cells12020269
Independent and Combined Effects of Probiotics and Prebiotics as Supplements or Food-Rich Diets on a Propionic-Acid-Induced Rodent Model of Autism Spectrum Disorder	10.3390/metabo13010050
The effects of postnatal erythropoietin and nano-erythropoietin on behavioral alterations by mediating K-Cl co-transporter 2 in the valproic acid-induced rat model of autism	10.1002/dev.22353
FMR1 deletion in rats induces hyperactivity with no changes in striatal dopamine transporter availability	10.1038/s41598-022-26986-2
GABAergic synaptic transmission and cortical oscillation patterns in the primary somatosensory area of a valproic acid rat model of autism spectrum disorder	10.1111/ejn.15893
Lutein-loaded nanoparticles reverse oxidative stress, apoptosis, and autism spectrum disorder-like behaviors induced by prenatal valproic acid exposure in female rats	10.1016/j.neuro.2022.12.006
Experience-dependent changes in hippocampal spatial activity and hippocampal circuit function are disrupted in a rat model of Fragile X Syndrome	10.1186/s13229-022-00528-z
Developmental effects of constitutive mTORC1 hyperactivity and environmental enrichment on structural synaptic plasticity and behaviour in a rat model of autism spectrum disorder	10.1111/ejn.15864
Psilocybin mitigates the cognitive deficits observed in a rat model of Fragile X syndrome	10.1007/s00213-022-06286-3
Social Behavioral Deficits in Krushinsky-Molodkina Rats, an Animal Model of Audiogenic Epilepsy	10.3390/jpm12122062
Alterations in Cerebellar Microtubule Cytoskeletal Network in a ValproicAcid-Induced Rat Model of Autism Spectrum Disorders	10.3390/biomedicines10123031
Brief postnatal exposure to bisphenol A affects apoptosis and gene expression in the medial prefrontal cortex and social behavior in rats with sex specificity	10.1016/j.neuro.2022.11.011
Theory of visual attention (TVA) applied to rats performing the 5-choice serial reaction time task: differential effects of dopaminergic and noradrenergic manipulations	10.1007/s00213-022-06269-4
Autism associated mutations in Î²2 subunit of voltage-gated calcium channels constitutively activate gene expression	10.1016/j.ceca.2022.102672
Vinpocetine, a PDE1 modulator, regulates markers of cerebral health, inflammation, and oxidative stress in a rat model of prenatal alcohol-induced experimental attention deficit hyperactivity disorder	10.1016/j.alcohol.2022.08.005
Adolescent chronic unpredictable stress leads to increased anxiety and attention deficit/hyperactivity-like symptoms in adulthood	10.1007/s00213-022-06242-1
Atomoxetine Decreases Mitochondrial Biogenesis, Fission and Fusion In Human Neuron-like Cells But Does Not Alter Antioxidant Defences	10.1007/s12013-022-01116-x
Abnormal brain state distribution and network connectivity in a SYNGAP1 rat model	10.1093/braincomms/fcac263
Effect of subchronic exposure to ambient fine and ultrafine particles on rat motor activity and <i>ex vivo</i> striatal dopaminergic transmission	10.1080/08958378.2022.2140228
The Effects of Positive Allosteric Modulators of Î±7-nAChR on Social Play Behavior in Adolescent Rats Prenatally Exposed to Valproic Acid	10.3390/ph15111417
Homotaurine ameliorates the core ASD symptomatology in VPA rats through GABAergic signaling: Role of GAD67	10.1016/j.brainresbull.2022.09.003
Sex-biased effects on hippocampal circuit development by perinatal SERT expression in CA3 pyramidal neurons	10.1242/dev.200549
Sex hormones influence the intestinal microbiota composition in mice	10.3389/fmicb.2022.964847
Neurexin1Î± knockout rats display oscillatory abnormalities and sensory processing deficits back-translating key endophenotypes of psychiatric disorders	10.1038/s41398-022-02224-1
Brain tissue oxygen dynamics while mimicking the functional deficiency of interneurons	10.3389/fncel.2022.983298
Corticotropin releasing factor in the nucleus basalis of Meynert impairs attentional performance and reduces levels of glutamate and taurine in male and female rats	10.1016/j.neuropharm.2022.109280
The protective effect of thymoquinone or/and thymol against monosodium glutamate-induced attention-deficit/hyperactivity disorder (ADHD)-like behavior in rats: Modulation of Nrf2/HO-1, TLR4/NF-ÎšB/NLRP3/caspase-1 and Wnt/Î²-Catenin signaling pathways in rat model	10.1016/j.biopha.2022.113799
Effects of Atomoxetine on Motor and Cognitive Behaviors and Brain Electrophysiological Activity of Dopamine Transporter Knockout Rats	10.3390/biom12101484
Differential Effect of Dopamine D4 Receptor Activation on Low-Frequency Oscillations in the Prefrontal Cortex and Hippocampus May Bias the Bidirectional Prefrontal-Hippocampal Coupling	10.3390/ijms231911705
The Neuroprotective Role of Acorus calamus in Developmental and Histopathological Changes in Autism-Induced Wistar Rats	10.7759/cureus.29717
Combining affinity purification and mass spectrometry to define the network of the nuclear proteins interacting with the N-terminal region of FMRP	10.3389/fmolb.2022.954087
Probiotics and prebiotics alleviate behavioral deficits, inflammatory response, and gut dysbiosis in prenatal VPA-induced rodent model of autism	10.1016/j.physbeh.2022.113961
Pre-clinical evidence that methylphenidate increases motivation and/or reward preference to search for high value rewards	10.1016/j.bbr.2022.114065
Continuous Exposure to Alpha-Glycosyl Isoquercitrin from Gestation Ameliorates Disrupted Hippocampal Neurogenesis in Rats Induced by Gestational Injection of Valproic Acid	10.1007/s12640-022-00574-8
Psychobiotics improve propionic acid-induced neuroinflammation in juvenile rats, rodent model of autism	10.1515/tnsci-2022-0226
Impacts of Gestational FireMaster 550 (FM 550) Exposure on the Neonatal Cortex are Sex Specific and Largely Attributable to the Organophosphate Esters	10.1159/000526959
Characterization of a mGluR5 Knockout Rat Model with Hallmarks of Fragile X Syndrome	10.3390/life12091308
Non-invasive, targeted, and non-viral ultrasound-mediated brain-derived neurotrophic factor plasmid delivery for treatment of autism in a rat model	10.3389/fnins.2022.986571
Impairment in social interaction and hippocampal long-term potentiation at perforant pathway-dentate gyrus synapses in a prenatal valproic acid-induced rat model of autism	10.1093/braincomms/fcac221
Maternal antibiotics disrupt microbiome, behavior, and temperature regulation in unexposed infant mice	10.1002/dev.22289
The basolateral amygdala to posterior insular cortex tract is necessary for social interaction with stressed juvenile rats	10.1016/j.bbr.2022.114050
Acute rapamycin rescues the hyperexcitable phenotype of accumbal medium spiny neurons in the valproic acid rat model of autism spectrum disorder	10.1016/j.phrs.2022.106401
Aberrant brain functional and structural developments in<i> MECP2</i> duplication rats	10.1016/j.nbd.2022.105838
<i>Latrophilin-3</i> heterozygous versus homozygous mutations in Sprague Dawley rats: Effects on egocentric and allocentric memory and locomotor activity	10.1111/gbb.12817
Early-onset of social communication and locomotion activity in F2 pups of a valproic acid-induced mouse model of autism	10.1016/j.neulet.2022.136827
Granulocyte colony-stimulating factor has a sex-dependent positive effect in the maternal immune activation-induced autism model	10.1002/jdn.10221
Prefrontal circuits guiding social preference: Implications in autism spectrum disorder	10.1016/j.neubiorev.2022.104803
Neuroprotective Effect of Morin Hydrate against Attention-Deficit/Hyperactivity Disorder (ADHD) Induced by MSG and/or Protein Malnutrition in Rat Pups: Effect on Oxidative/Monoamines/Inflammatory Balance and Apoptosis	10.3390/ph15081012
<i>D-aspartate oxidase</i> gene duplication induces social recognition memory deficit in mice and intellectual disabilities in humans	10.1038/s41398-022-02088-5
Autism Spectrum Disorder Model Mice Induced by Prenatal Exposure to Valproic Acid Exhibit Enhanced Empathy-Like Behavior <i>via</i> Oxytocinergic Signaling
Interleukin 15 modulates the effects of poly I:C maternal immune activation on offspring behaviour	10.1016/j.bbih.2022.100473
Changes of cerebellar cortex in a valproic acid-induced rat model of autism	10.1002/jdn.10213
Imbalance of flight-freeze responses and their cellular correlates in the <i>Nlgn3</i><SUP><i>-/y</i></SUP> rat model of autism; Imbalance of flight-freeze responses and their cellular correlates in the Nlgn3-/y rat model of autism	10.1186/s13229-022-00511-8
Oxytocin acts centrally in the brain to improve leaky gut through the vagus nerve and a cannabinoid signaling in rats	10.1016/j.physbeh.2022.113914
LncRNA MEG3 activates CDH2 expression by recruitment of EP300 in valproic acid-induced autism spectrum disorder	10.1016/j.neulet.2022.136726
TrackUSF, a novel tool for automated ultrasonic vocalization analysis, reveals modified calls in a rat model of autism	10.1186/s12915-022-01299-y
S-ketamine administration in pregnant mice induces ADHD- and depression-like behaviors in offspring mice	10.1016/j.bbr.2022.113996
Characterisation of the consequences of maternal immune activation on distinct cell populations in the developing rat spinal cord	10.1111/joa.13726
Influence of Gestational Chlorpyrifos Exposure on ASD-like Behaviors in an fmr1-KO Rat Model	10.1007/s12035-022-02933-0
Feasibility of Canine Adenovirus Type 2 (CAV2) Based Vector for the Locus Coeruleus Optogenetic Activation in Non-Transgenic Rats: Implications for Functional Studies	10.3390/brainsci12070904
Protective Effects of Bee Pollen on Multiple Propionic Acid-Induced Biochemical Autistic Features in a Rat Model	10.3390/metabo12070571
Acetyl-L-carnitine and/or liposomal co-enzyme Q10 prevent propionic acid-induced neurotoxicity by modulating oxidative tissue injury, inflammation, and ALDH1A1-RA-RAR? signaling in rats	10.1016/j.biopha.2022.113360
Sex difference in cognitive behavioral alterations and barrel cortex neuronal responses in rats exposed prenatally to valproic acid under continuous environmental enrichment	10.1002/jdn.10206
Enhanced Glial Reaction and Altered Neuronal Nitric Oxide Synthase are Implicated in Attention Deficit Hyperactivity Disorder	10.3389/fcell.2022.901093
PI3K/AKT/mTOR signalling inhibitor chrysophanol ameliorates neurobehavioural and neurochemical defects in propionic acid-induced experimental model of autism in adult rats	10.1007/s11011-022-01026-0
Identification of novel prolyl oligopeptidase inhibitors from resin of Boswella papyrifera (Del.) Hochst. and their mechanism: Virtual and biochemical studies	10.1016/j.ijbiomac.2022.06.001
Prenatal exposure to valproic acid alters Reelin, NGF expressing neuron architecture and impairs social interaction in their autistic-like phenotype male offspring	10.1007/s00221-022-06386-8
<i>Kdm6b</i> Haploinsufficiency Causes ASD/ADHD-Like Behavioral Deficits in Mice	10.3389/fnbeh.2022.905783
Effects of Treadmill Exercise on Social Behavior in Rats Exposed to Thimerosal with Respect to the Hippocampal Level of GluN1, GluN2A, and GluN2B	10.1007/s12031-022-02027-5
Evaluation of p21 expression and related autism-like behavior in Bisphenol-A exposed offspring of Wistar albino rats	10.1002/bdr2.2022
Histamine H3 receptor antagonist, ciproxifan, alleviates cognition and synaptic plasticity alterations in a valproic acid-induced animal model of autism	10.1007/s00213-022-06155-z
Prenatal methotrexate injection increases behaviors possibly associated with depression and/or autism in rat offspring; A new animal model for mental disorder, based on folate metabolism deficit during pregnancy	10.1002/npr2.12255
A rat model of a focal mosaic expression of PCDH19 replicates human brain developmental abnormalities and behaviours; Mosaic expression of X-linked PCDH19 Protein by in Utero Electroporation in Rats Replicates Human Cortical and Hippocampal Developmental Abnormalities	10.1093/braincomms/fcac091
A bidirectional switch in the Shank3 phosphorylation state biases synapses toward up- or downscaling; A Bidirectional Switch in the Shank3 Phosphorylation State Biases Synapses toward Up or Down Scaling	10.7554/eLife.74277
Postnatal baicalin ameliorates behavioral and neurochemical alterations in valproic acid-induced rodent model of autism: The possible implication of sirtuin-1/mitofusin-2/Bcl-2 pathway	10.1016/j.biopha.2022.112960
Spontaneously hypertensive rats show higher impulsive action, but equal impulsive choice with both positive and aversive consequences	10.1016/j.bbr.2022.113858
Neuroprotective effect of the standardised extract of <i>Bacopa monnieri</i> (BacoMind) in valproic acid model of autism spectrum disorder in rats	10.1016/j.jep.2022.115199
Pregnane-based steroids are novel positive NMDA receptor modulators that may compensate for the effect of loss-of-function disease-associated <i>GRIN</i> mutations	10.1111/bph.15841
Excitatory and Inhibitory Synaptic Imbalance Caused by Brain-Derived Neurotrophic Factor Deficits During Development in a Valproic Acid Mouse Model of Autism	10.3389/fnmol.2022.860275
Resveratrol Prevents Cytoarchitectural and Interneuronal Alterations in the Valproic Acid Rat Model of Autism	10.3390/ijms23084075
The Role of <i>N</i>-Glycosylation in the Intracellular Trafficking and Functionality of Neuronal Growth Regulator 1	10.3390/cells11071242
Developmental pyrethroid exposure and age influence phenotypes in a <i>Chd8</i> haploinsufficient autism mouse model	10.1038/s41598-022-09533-x
Of Humans and Gerbils- Independent Diversification of Neuroligin-4 Into X- and Y-Specific Genes in Primates and Rodents	10.3389/fnmol.2022.838262
Novel probiotic treatment of autism spectrum disorder associated social behavioral symptoms in two rodent models	10.1038/s41598-022-09350-2
Trace amine-associated receptor 1 modulates motor hyperactivity, cognition, and anxiety-like behavior in an animal model of ADHD	10.1016/j.pnpbp.2022.110555
Phosphodiesterase 2A inhibition corrects the aberrant behavioral traits observed in genetic and environmental preclinical models of Autism Spectrum Disorder	10.1038/s41398-022-01885-2
Progranulin improves neural development via the PI3K/Akt/GSK-3Î² pathway in the cerebellum of a VPA-induced rat model of ASD	10.1038/s41398-022-01875-4
Sumac and gallic acid-loaded nanophytosomes ameliorate hippocampal oxidative stress via regulation of Nrf2/Keap1 pathway in autistic rats	10.1002/jbt.23035
Prenatal allergic inflammation in rats programs the developmental trajectory of dendritic spine patterning in brain regions associated with cognitive and social behavior	10.1016/j.bbi.2022.02.026
Ventral subicular lesion impairs pro-social empathy-like behavior in adult Wistar rats	10.1016/j.neulet.2022.136535
Dopamine transporter silencing in the rat: systems-level alterations in striato-cerebellar and prefrontal-midbrain circuits	10.1038/s41380-022-01471-4
Selenium inhibits ferroptosis and ameliorates autistic-like behaviors of BTBR mice by regulating the Nrf2/GPx4 pathway	10.1016/j.brainresbull.2022.02.018
Early postnatal handling alters social behavior, learning, and memory of pre- and postnatal VPA-induced rat models of autism in a context-based manner	10.1016/j.physbeh.2022.113739
iTRAQ-Based Proteomics Analysis of Rat Cerebral Cortex Exposed to Valproic Acid before Delivery	10.1021/acschemneuro.1c00800
Integrin Î²1/FAK/SRC signal pathway is involved in autism disorder in knockout rats	10.26508/lsa.202201616
N-Acetylcysteine Mitigates Social Dysfunction in a Rat Model of Autism Normalizing Glutathione Imbalance and the Altered Expression of Genes Related to Synaptic Function in Specific Brain Areas	10.3389/fpsyt.2022.851679
Adolescent rats respond differently to methylphenidate as compared to adult rats- concomitant VTA neuronal and behavioral Recordings	10.1016/j.brainresbull.2022.02.013
Degraded cortical temporal processing in the valproic acid-induced rat model of autism	10.1016/j.neuropharm.2022.109000
Rifaximin modulates TRH and TRH-like peptide expression throughout the brain and peripheral tissues of male rats	10.1186/s12868-022-00694-z
Cerebellar demyelination and neurodegeneration associated with mTORC1 hyperactivity may contribute to the developmental onset of autism-like neurobehavioral phenotype in a rat model	10.1002/aur.2688
Evidence for long-lasting alterations in the fecal microbiota following prenatal alcohol exposure	10.1111/acer.14784
Disruption of Amygdala <i>Tsc2</i> in Adolescence Leads to Changed Prelimbic Cellular Activity and Generalized Fear Responses at Adulthood in Rats	10.1093/cercor/bhab506
Transgenerational Sex-dependent Disruption of Dopamine Function Induced by Maternal Immune Activation	10.3389/fphar.2022.821498
Perinatal exposure to pesticides alters synaptic plasticity signaling and induces behavioral deficits associated with neurodevelopmental disorders	10.1007/s10565-022-09697-2
Alterations of the Hippocampal Networks in Valproic Acid-Induced Rat Autism Model	10.3389/fncir.2022.772792
Reduced expression of the psychiatric risk gene DLG2 (PSD93) impairs hippocampal synaptic integration and plasticity; Reduced expression of the psychiatric risk gene DLG2 (PSD93) impairs hippocampal synaptic integration and plasticity	10.1038/s41386-022-01277-6
Guggulsterone Mediated JAK/STAT and PPAR-Gamma Modulation Prevents Neurobehavioral and Neurochemical Abnormalities in Propionic Acid-Induced Experimental Model of Autism	10.3390/molecules27030889
Gut microbiota modulation by prednisolone in a rat kindling model of pentylenetetrazol (PTZ)-induced seizure	10.1016/j.micpath.2021.105376
A feature of maternal sleep apnea during gestation causes autism-relevant neuronal and behavioral phenotypes in offspring	10.1371/journal.pbio.3001502
Chronic treatment and abstinence from methylphenidate exposure dose-dependently changes glucose metabolism in the rat brain	10.1016/j.brainres.2022.147799
The Efficacy of Fecal Transplantation and <i>Bifidobacterium</i> Supplementation in Ameliorating Propionic Acid-Induced Behavioral and Biochemical Autistic Features in Juvenile Male Rats	10.1007/s12031-021-01959-8
Maternal immune activation with high molecular weight poly(I:C) in Wistar rats leads to elevated immune cell chemoattractants	10.1016/j.jneuroim.2022.577813
Analysis of the therapeutic effect of Dimu Ningshen (TCM formula) on attention deficit hyperactivity disorder based on gut microbiota and serum metabolomics	10.1186/s12906-022-03512-5
Behavioural and molecular characterisation of the Dlg2 haploinsufficiency rat model of genetic risk for psychiatric disorder	10.1111/gbb.12797
The serotonin reuptake transporter modulates mitochondrial copy number and mitochondrial respiratory complex gene expression in the frontal cortex and cerebellum in a sexually dimorphic manner	10.1002/jnr.25010
Response Calls Evoked by Playback of Natural 50-kHz Ultrasonic Vocalizations in Rats	10.3389/fnbeh.2021.812142
Convergent cross-species pro-cognitive effects of RGH-235, a new potent and selective histamine H<sub>3</sub> receptor antagonist/inverse agonist	10.1016/j.ejphar.2021.174621
Ameliorating effect of continuous alpha-glycosyl isoquercitrin treatment starting from late gestation in a rat autism model induced by postnatal injection of lipopolysaccharides	10.1016/j.cbi.2021.109767
Comparison of lipid liquid crystal formulation and VivitrolÂ® for sustained release of Naltrexone: <i>In</i> <i>vitro</i> evaluation and pharmacokinetics in rats	10.1016/j.ijpharm.2021.121275
<i>Centella asiatica</i> Alleviates AlCl<sub>3</sub>-induced Cognitive Impairment, Oxidative Stress, and Neurodegeneration by Modulating Cholinergic Activity and Oxidative Burden in Rat Brain	10.1007/s12011-021-03083-5
Prenatal exposure to valproic acid induces alterations in the expression and activity of purinergic receptors in the embryonic rat brain	10.5114/fn.2022.123999
Effects of enriched environment on the expression of GABA receptors at the cerebellar vermis in the valproate rat model of autism
Vinpocetine ameliorates developmental hyperserotonemia induced behavioral and biochemical changes: role of neuronal function, inflammation, and oxidative stress	10.55782/ane-2022-004
Effects of Dietary n-3/n-6 PUFA Ratios on Animal Behaviors and Inflammation in a Prenatal Valproic Acid Exposure-Induced Rat Model of Autism	10.2147/NDT.S343229
The role of the endocannabinoid system as a therapeutic target for autism spectrum disorder: Lessons from behavioral studies on mouse models	10.1016/j.neubiorev.2021.11.031
Leaky gut biomarkers in casein- and gluten-rich diet fed rat model of autism	10.1515/tnsci-2020-0207
Effects of Two Kinds of Noradrenergic ADHD Medicines on Sign-Tracking and Goal-Tracking in Male Rats	10.1037/pha0000538
Autism-Like Behavior in the Offspring of <i>CYP11A1</i>-Overexpressing Pregnant Rats	10.3389/fnins.2021.774439
Distinct trans-placental effects of maternal immune activation by TLR3 and TLR7 agonists: implications for schizophrenia risk	10.1038/s41598-021-03216-9
Developmental Vitamin D Deficiency in Pregnant Rats Does Not Induce Preeclampsia	10.3390/nu13124254
Social Behavior in Prepubertal Neurexin 1Î± Deficient Rats: A Model of Neurodevelopmental Disorders	10.1037/bne0000482
Minocycline fails to treat chronic traumatic brain injury-induced impulsivity and attention deficits	10.1016/j.expneurol.2021.113924
Dopamine D2 receptor regulates cortical synaptic pruning in rodents	10.1038/s41467-021-26769-9
Maternal Swimming Exercise During Pregnancy Improves Memory Through Enhancing Neurogenesis and Suppressing Apoptosis via Wnt/Î²-Catenin Pathway in Autistic Mice	10.5213/inj.2142338.169
A Rational Design of Î±-Helix-Shaped Peptides Employing the Hydrogen-Bond Surrogate Approach: A Modulation Strategy for Ras-RasGRF1 Interaction in Neuropsychiatric Disorders	10.3390/ph14111099
Investigating sex differences and the effect of drug exposure order in the sensory reward-enhancing effects of nicotine and D-amphetamine alone and in combination	10.1016/j.neuropharm.2021.108845
Caffeine Improves GABA Transport in the Striatum of Spontaneously Hypertensive Rats (SHR)	10.1007/s12640-021-00423-0
The Proliferation of Dentate Gyrus Progenitors in the Ferret Hippocampus by Neonatal Exposure to Valproic Acid	10.3389/fnins.2021.736313
Association of Maternal Diabetes and Autism Spectrum Disorders in Offspring: a Study in a Rodent Model of Autism	10.1007/s12031-021-01912-9
Early postnatal hypothyroidism reduces juvenile play behavior, but prenatal hypothyroidism compensates for these effects	10.1016/j.physbeh.2021.113594
Autism Spectrum Disorder/Intellectual Disability-Associated Mutations in Trio Disrupt Neuroligin 1-Mediated Synaptogenesis	10.1523/JNEUROSCI.3148-20.2021
Increased efficacy of combining prebiotic and postbiotic in mouse models relevant to autism and depression	10.1016/j.neuropharm.2021.108782
A Maternal High-Fat Diet during Early Development Provokes Molecular Changes Related to Autism Spectrum Disorder in the Rat Offspring Brain	10.3390/nu13093212
NAC and Vitamin D Improve CNS and Plasma Oxidative Stress in Neonatal HIE and Are Associated with Favorable Long-Term Outcomes	10.3390/antiox10091344
Alteration of the Early Development Environment by Maternal Diet and the Occurrence of Autistic-like Phenotypes in Rat Offspring	10.3390/ijms22189662
Synaptic Alterations in a Transgenic Model of Tuberous Sclerosis Complex: Relevance to Autism Spectrum Disorders	10.3390/ijms221810058
Cilostazol attenuated prenatal valproic acid-induced behavioural and biochemical deficits in a rat model of autism spectrum disorder	10.1093/jpp/rgab115
Metabolomics profiling of valproic acid-induced symptoms resembling autism spectrum disorders using 1H NMR spectral analysis in rat model	10.1080/15287394.2021.1967821
Differential effects of memory enhancing and impairing doses of methylphenidate on serotonin metabolism and 5-HT1A, GABA, glutamate receptor expression in the rat prefrontal cortex	10.1016/j.biochi.2021.08.009
Effects of catechin on a rodent model of autism spectrum disorder: implications for the role of nitric oxide in neuroinflammatory pathway	10.1007/s00213-021-05941-5
Electrophysiological Characterization of Regular and Burst Firing Pyramidal Neurons of the Dorsal Subiculum in an Angelman Syndrome Mouse Model	10.3389/fncel.2021.670998
Neuroprotective effects of <i>Clitoria ternatea</i> L. against propionic acid-induced behavior and memory impairment in autistic rat model	10.1186/s43094-021-00314-3
Vinpocetine amended prenatal valproic acid induced features of ASD possibly by altering markers of neuronal function, inflammation, and oxidative stress	10.1002/aur.2597
Examining the impact of neuroimmune dysregulation on social behavior of male and female juvenile rats	10.1016/j.bbr.2021.113449
Exploring nordihydroguaretic acid (NDGA) as a plausible neurotherapeutic in the experimental paradigm of autism spectrum disorders targeting nitric oxide pathway	10.1007/s11011-021-00811-7
An Autism-Associated <i>de novo</i> Mutation in GluN2B Destabilizes Growing Dendrites by Promoting Retraction and Pruning	10.3389/fncel.2021.692232
The effects of the dopamine D2/3 agonist quinpirole on incentive value and palatability-based choice in a rodent model of attention-deficit/hyperactivity disorder	10.1007/s00213-021-05931-7
Prioritization of social information by the basolateral amygdala in rats	10.1016/j.nlm.2021.107489
The protective effect and potential mechanism of NRXN1 on learning and memory in ADHD rat models	10.1016/j.expneurol.2021.113806
Altering the development of the dopaminergic system through social play in rats: Implications for anxiety, depression, hyperactivity, and compulsivity	10.1016/j.neulet.2021.136090
Abnormal spatiotemporal expression pattern of progranulin and neurodevelopment impairment in VPA-induced ASD rat model	10.1016/j.neuropharm.2021.108689
Preliminary evidence for timing abnormalities in the CNTNAP2 knockout rat	10.1016/j.beproc.2021.104449
5-HT7 receptor activation rescues impaired synaptic plasticity in an autistic-like rat model induced by prenatal VPA exposure	10.1016/j.nlm.2021.107462
In vitro zinc supplementation alters synaptic deficits caused by autism spectrum disorder-associated <i>Shank2</i> point mutations in hippocampal neurons	10.1186/s13041-021-00809-3
Loss of histone methyltransferase ASH1L in the developing mouse brain causes autistic-like behaviors; Loss of ASH1L in developing brains causes autistic-like behaviors in a mouse model	10.1038/s42003-021-02282-z
Adaptive aspects of impulsivity and interactions with effects of catecholaminergic agents in the 5-choice serial reaction time task: implications for ADHD	10.1007/s00213-021-05883-y
Maternal allergic inflammation in rats impacts the offspring perinatal neuroimmune milieu and the development of social play, locomotor behavior, and cognitive flexibility	10.1016/j.bbi.2021.03.025
Limited contextual memory and transcriptional dysregulation in the medial prefrontal cortex of mice exposed to early protein malnutrition are intergenerationally transmitted	10.1016/j.jpsychires.2021.05.041
HIF-1 Î± may play a role in late pregnancy hypoxia-induced autism-like behaviors in offspring rats	10.1016/j.bbr.2021.113373
Chronic oxytocin-driven alternative splicing of Crfr2Î± induces anxiety; Chronic oxytocin-driven alternative splicing of CRFR2Î± induces anxiety	10.1038/s41380-021-01141-x
Altered hippocampal dendritic spine maturation after hypoxia-induced seizures in neonatal rats	10.1016/j.mcn.2021.103629
Cell-type and fetal-sex-specific targets of prenatal alcohol exposure in developing mouse cerebral cortex	10.1016/j.isci.2021.102439
Altered responsiveness to pups in virgin female mice of the BTBR strain: Insights from pattern of c-Fos expression in brain regions involved in maternal behavior	10.1016/j.bbr.2021.113365
Specification of oxytocinergic and vasopressinergic circuits in the developing mouse brain; Specification of oxytocinergic and vasopressinergic circuits in the developing mouse brain	10.1038/s42003-021-02110-4
Maternal overweight induced by reduced litter size impairs the behavioral neurodevelopment of offspring	10.1016/j.lfs.2021.119611
Temporally Specific Roles of Ventral Tegmental Area Projections to the Nucleus Accumbens and Prefrontal Cortex in Attention and Impulse Control	10.1523/JNEUROSCI.0477-20.2020
THE EFFECT OF METHYLPHENIDATE HYDROCHLORIDE COMBINED WITH PLATYCLADI SEED EXTRACT ON ATTENTION DEFICIT HYPERACTIVITY DISORDER IN A MURINE MODEL	10.31925/farmacia.2021.3.9
Increased Compulsivity in Adulthood after Early Adolescence Immune Activation: Preclinical Evidence	10.3390/ijerph18094684
Inhibition of the ERK1/2 Phosphorylation by Dextromethorphan Protects against Core Autistic Symptoms in VPA Induced Autistic Rats: <i>In Silico</i> and <i>in Vivo</i> Drug Repurposition Study	10.1021/acschemneuro.0c00672
Valproic Acid Induces Autism-Like Synaptic and Behavioral Deficits by Disrupting Histone Acetylation of Prefrontal Cortex ALDH1A1 in Rats	10.3389/fnins.2021.641284
Imbalance between dopamine and serotonin caused by neonatal habenula lesion	10.1016/j.bbr.2021.113316
Smo-Shh signaling activator purmorphamine ameliorates neurobehavioral, molecular, and morphological alterations in an intracerebroventricular propionic acid-induced experimental model of autism	10.1177/09603271211013456
A New Paradigm for Training Hyperactive Dopamine Transporter Knockout Rats: Influence of Novel Stimuli on Object Recognition	10.3389/fnbeh.2021.654469
The role of sex-differentiated variations in stress hormones, antioxidants, and neuroimmune responses in relation to social interaction impairment in a rodent model of autism	10.1007/s11011-021-00732-5
mTOR inhibitor improves autistic-like behaviors related to <i>Tsc2</i> haploinsufficiency but not following developmental status epilepticus	10.1186/s11689-021-09357-2
Antagonization of monoamine reuptake transporters by agmatine improves anxiolytic and locomotive behaviors commensurate with fluoxetine and methylphenidate	10.1186/s43088-021-00118-7
Perinatal exposure to paracetamol: Dose and sex-dependent effects in behaviour and brain?s oxidative stress markers in progeny	10.1016/j.bbr.2021.113294
A single episode of stress during adolescence impairs short-term memory and increases risk behaviour in an animal model of attention-deficit/ hyperactivity disorder	10.1016/j.beproc.2021.104395
The irrelevancy of the inter-trial interval in delay-discounting experiments on an animal model of ADHD	10.1016/j.bbr.2021.113236
Deconstructing the contribution of sensory cues in social approach	10.1111/ejn.15179
Inhibition of PACAP/PAC1/VPAC2 signaling impairs the consolidation of social recognition memory and nitric oxide prevents this deficit	10.1016/j.nlm.2021.107423
Prenatal disruption of D1R-SynGAP complex causes cognitive deficits in adulthood	10.1016/j.pnpbp.2020.110122
Hippocampal neurons isolated from rats subjected to the valproic acid model mimic in vivo synaptic pattern: evidence of neuronal priming during early development in autism spectrum disorders	10.1186/s13229-021-00428-8
Functional Assessment of Peripheral Cholinergic Neurotransmission in Rats with Fetal Valproate Syndrome	10.1134/S0022093021020198
Behavioral Alterations and Decreased Number of Parvalbumin-Positive Interneurons in Wistar Rats after Maternal Immune Activation by Lipopolysaccharide: Sex Matters	10.3390/ijms22063274
The Effect of Maternal Immune Activation on Social Play-Induced Ultrasonic Vocalization in Rats	10.3390/brainsci11030344
Alterations in Tau Protein Level and Phosphorylation State in the Brain of the Autistic-Like Rats Induced by Prenatal Exposure to Valproic Acid	10.3390/ijms22063209
Neuroprotective Effect of Î±-Mangostin in Ameliorating Propionic Acid-Induced Experimental Model of Autism in Wistar Rats	10.3390/brainsci11030288
Role of PKA/CREB/BDNF signaling in PM2.5-induced neurodevelopmental damage to the hippocampal neurons of rats	10.1016/j.ecoenv.2021.112005
Neonatal Rotenone Administration Induces Psychiatric Disorder-Like Behavior and Changes in Mitochondrial Biogenesis and Synaptic Proteins in Adulthood	10.1007/s12035-021-02317-w
Potential involvement of <i>DSCAML1</i> mutations in neurodevelopmental disorders	10.1111/gtc.12831
Droxidopa alters dopamine neuron and prefrontal cortex activity and improves attention-deficit/hyperactivity disorder-like behaviors in rats	10.1016/j.ejphar.2020.173826
Perinatal exposure to BDE-47 exacerbated autistic-like behaviors and impairments of dendritic development in a valproic acid-induced rat model of autism	10.1016/j.ecoenv.2021.112000
Examining the non-spatial pretraining effect on a water maze spatial learning task in rats treated with multiple intracerebroventricular (ICV) infusions of propionic acid: Contributions to a rodent model of ASD	10.1016/j.bbr.2021.113140
Early Adolescence Prefrontal Cortex Alterations in Female Rats Lacking Dopamine Transporter	10.3390/biomedicines9020157
Dual Profile of Environmental Enrichment and Autistic-Like Behaviors in the Maternal Separated Model in Rats	10.3390/ijms22031173
Effect of papaverine on developmental hyperserotonemia induced autism spectrum disorder related behavioural phenotypes by altering markers of neuronal function, inflammation, and oxidative stress in rats	10.1111/1440-1681.13459
Perinatal SSRI exposure affects brain functional activity associated with whisker stimulation in adolescent and adult rats	10.1038/s41598-021-81327-z
Effects of clonidine on progressive ratio schedule performance in <i>Fmr1</i> knockout mice	10.1007/s00213-021-05760-8
Defining vitamin D receptor expression in the brain using a novel VDR<SUP>Cre</SUP> mouse	10.1002/cne.25100
Genetic Knockout of the Serotonin Reuptake Transporter Results in the Reduction of Dendritic Spines in In vitro Rat Cortical Neuronal Culture	10.1007/s12031-020-01764-9
Pharmacology profile of F17464, a dopamine D<sub>3</sub> receptor preferential antagonist	10.1016/j.ejphar.2020.173635
Attenuation of neurobehavioural abnormalities by papaverine in prenatal valproic acid rat model of ASD	10.1016/j.ejphar.2020.173663
Study on the Mechanism of Action of MicroRNA-140-5p in the Treatment of Autism by Regulating the Nuclear Factor Kappa B Signaling Pathway	10.36468/pharmaceutical-sciences.spl.343
Autistic Effects of Nootropic Drug <i>Brahmi</i> against Propionic Acid-induced Behavior and Memory Impairment in Rat Model	10.9734/JPRI/2021/v33i47A32995
Perinatal Exposure to Diesel Exhaust-Origin Secondary Organic Aerosol Induces Autism-Like Behavior in Rats	10.3390/ijms22020538
Serotonin 6 receptor blockade reduces repetitive behavior in the BTBR mouse model of autism spectrum disorder	10.1016/j.pbb.2020.173076
Lateral septum microglial changes and behavioral abnormalities of mice exposed to valproic acid during the prenatal period	10.1016/j.jchemneu.2020.101875
Maternal immune activation targeted to a window of parvalbumin interneuron development improves spatial working memory: Implications for autism	10.1016/j.bbi.2020.10.012
Frontal Cortical Monoamine Release, Attention, and Working Memory in a Perinatal Nicotine Exposure Mouse Model Following Kappa Opioid Receptor Antagonism	10.1093/cercor/bhaa238
Subunit-Specific Photocontrol of Glycine Receptors by Azobenzene-Nitrazepam Photoswitcher	10.1523/ENEURO.0294-20.2020
Hyperactive ACC-MDT Pathway Suppresses Prepulse Inhibition in Mice	10.1093/schbul/sbaa090
Regulation of GluA1 phosphorylation by <i>d</i>-amphetamine and methylphenidate in the cerebellum; Regulation of GluA1 Phosphorylation by D-amphetamine and Methylphenidate in the Cerebellum	10.1111/adb.12995
Inhibition of the Deep and Intermediate Layers of the Superior Colliculus Disrupts Sensorimotor Gating in Monkeys	10.3389/fnbeh.2020.610702
AUTS2 Governs Cerebellar Development, Purkinje Cell Maturation, Motor Function and Social Communication; AUTS2 Governs Cerebellar Development	10.1016/j.isci.2020.101820
Papaverine ameliorates prenatal alcohol-induced experimental attention deficit hyperactivity disorder by regulating neuronal function, inflammation, and oxidative stress	10.1002/jdn.10076
Developmental vitamin D deficiency increases foetal exposure to testosterone	10.1186/s13229-020-00399-2
Valproic acid exposure impairs ultrasonic communication in infant, adolescent and adult rats	10.1016/j.euroneuro.2020.09.006
Inhibition of Tryptophan Hydroxylases and Monoamine Oxidase-A by the Proton Pump Inhibitor, Omeprazole-<i>In Vitro</i> and <i>In Vivo</i> Investigations	10.3389/fphar.2020.593416
Maternal Immune Activation with the Viral Mimetic Poly:IC in Pregnant Rats	10.21769/BioProtoc.3817
Intravenous administration of sodium propionate induces antidepressant or prodepressant effect in a dose dependent manner	10.1038/s41598-020-77085-z
Abnormal morphology and subcortical projections to the medial geniculate in an animal model of autism	10.1007/s00221-020-05982-w
Exploration in the Presence of Mother in Typically and Non-typically Developing Pre-walking Human Infants; Exploration in the Presence of Mother in Typically and Non-Typically Developing Pre-Walking Human Infants	10.3389/fnbeh.2020.580972
Role of Neuropeptide S on Behavioural and Neurochemical Changes of an Animal Model of Attention-Deficit/Hyperactivity Disorder	10.1016/j.neuroscience.2020.09.030
BALB/c female subjected to valproic acid during gestational period exhibited greater microglial and behavioral changes than male mice: A significant contra intuitive result	10.1002/jdn.10072
Dopamine release, diffusion and uptake: A computational model for synaptic and volume transmission	10.1371/journal.pcbi.1008410
Nano-hesperetin enhances the functional recovery and endogenous remyelination of the optic pathway in focal demyelination model	10.1016/j.brainresbull.2020.09.006
ADHD-like behaviors caused by inactivation of a transcription factor controlling the balance of inhibitory and excitatory neuron development in the mouse anterior brainstem	10.1038/s41398-020-01033-8
Novel Fluorescent Ligands Enable Single-Molecule Localization Microscopy of the Dopamine Transporter	10.1021/acschemneuro.0c00397
Effects of prenatal exposure to valproic acid or poly(I:C) on ultrasonic vocalizations in rat pups: The role of social cues	10.1016/j.physbeh.2020.113113
Maternal Immune Activation in Mice Only Partially Recapitulates the Autism Spectrum Disorders Symptomatology	10.1016/j.neuroscience.2020.05.009
Erythropoietin shows gender dependent positive effects on social deficits, learning/memory impairments, neuronal loss and neuroinflammation in the lipopolysaccharide induced rat model of autism	10.1016/j.npep.2020.102073
Sperm DNA methylation altered by THC and nicotine: Vulnerability of neurodevelopmental genes with bivalent chromatin	10.1038/s41598-020-72783-0
Effects of benztropine analogs on delay discounting in rats	10.1007/s00213-020-05655-0
Impact of Prenatal Hypoxia on the Development and Behavior of the Rat Offspring	10.33549/physiolres.934614
Focal Dorsal Hippocampal Nav1.1 Knock Down Alters Place Cell Temporal Coordination and Spatial Behavior	10.1093/cercor/bhaa101
Age, but Not Sex, Modulates Foxp3 Expression in the Rat Brain across Development	10.1016/j.neuroscience.2020.06.032
Antioxidant and hepatorenal protective effects of bee pollen fractions against propionic acid-induced autistic feature in rats	10.1002/fsn3.1813
Exenatide, a GLP-1 analog, has healing effects on LPS-induced autism model: Inflammation, oxidative stress, gliosis, cerebral GABA, and serotonin interactions	10.1002/jdn.10056
Î´-Catenin engages the autophagy pathway to sculpt the developing dendritic arbor	10.1074/jbc.RA120.013058
Effects of immunization with heat-killed <i>Mycobacterium vaccae</i> on autism spectrum disorder-like behavior and epileptogenesis in a rat model of comorbid autism and epilepsy	10.1016/j.bbi.2020.05.034
The architecture of GluD2 ionotropic delta glutamate receptor elucidated by cryo-EM; The Architecture of GluD2 Ionotropic Delta Glutamate Receptor Elucidated by cryo-EM	10.1016/j.jsb.2020.107546
Differential effects of alprazolam against methylphenidate-induced neurobehavioral alterations	10.1016/j.physbeh.2020.112935
Sex and strain differences in dynamic and static properties of the mesolimbic dopamine system	10.1038/s41386-020-0765-1
Vitamin A deficiency exacerbates autism-like behaviors and abnormalities of the enteric nervous system in a valproic acid-induced rat model of autism	10.1016/j.neuro.2020.06.004
Hippocampal Metabolite Profiles in Two Rat Models of Autism: NMR-Based Metabolomics Studies	10.1007/s12035-020-01935-0
Altered expression of glutamatergic and GABAergic genes in the valproic acid-induced rat model of autism: A screening test	10.1016/j.tox.2020.152500
Modafinil reduces choice impulsivity while increasing motor activity in preadolescent rats treated prenatally with alcohol	10.1016/j.pbb.2020.172936
Serotonergic Axons as Fractional Brownian Motion Paths: Insights Into the Self-Organization of Regional Densities	10.3389/fncom.2020.00056
Effects of 5-HT<sub>2C</sub> receptor modulation and the NA reuptake inhibitor atomoxetine in tests of compulsive and impulsive behaviour	10.1016/j.neuropharm.2020.108064
Striatal dynamics as determinants of reduced gambling vulnerability in the NHE rat model of ADHD	10.1016/j.pnpbp.2020.109886
Sex differences in the acoustic features of social play-induced 50-kHz ultrasonic vocalizations: A detailed spectrographic analysis in wild-type Sprague-Dawley and <i>Cacna1c</i> haploinsufficient rats	10.1002/dev.21998
Gestational Exposure to Sodium Valproate Disrupts Fasciculation of the Mesotelencephalic Dopaminergic Tract, With a Selective Reduction of Dopaminergic Output From the Ventral Tegmental Area	10.3389/fnana.2020.00029
Metabolism and<i>in vitro</i>drug-drug interaction assessment of viloxazine	10.1080/00498254.2020.1767319
Propionic acid induces dendritic spine loss by MAPK/ERK signaling and dysregulation of autophagic flux	10.1186/s13041-020-00626-0
Maternal Immune Activation Induces Neuroinflammation and Cortical Synaptic Deficits in the Adolescent Rat Offspring	10.3390/ijms21114097
Quercetin prevents alterations of behavioral parameters, delta-aminolevulinic dehydratase activity, and oxidative damage in brain of rats in a prenatal model of autism	10.1002/jdn.10025
Adenylate cyclase activator forskolin alleviates intracerebroventricular propionic acid-induced mitochondrial dysfunction of autistic rats	10.4103/1673-5374.270316
Rats display empathic behavior independent of the opportunity for social interaction	10.1038/s41386-019-0572-8
Efficacy of Novavit in ameliorating the neurotoxicity of propionic acid	10.1515/tnsci-2020-0103
In utero exposure to transient ischemia-hypoxemia promotes long-term neurodevelopmental abnormalities in male rat offspring; Transient uterine hypercontractility causes fetal cerebral oxidative stress and enduring mitochondrial and behavioral abnormalities in adolescent male rat offspring	10.1172/jci.insight.133172
Beneficial Effects of Fingolimod on Social Interaction, CNS and Peripheral Immune Response in the BTBR Mouse Model of Autism	10.1016/j.neuroscience.2020.03.041
Changes in the Expression of SNAP-25 Protein in the Brain of Juvenile Rats in Two Models of Autism	10.1007/s12031-020-01543-6
Prenatal Exposure to Valproic Acid Affects Microglia and Synaptic Ultrastructure in a Brain-Region-Specific Manner in Young-Adult Male Rats: Relevance to Autism Spectrum Disorders	10.3390/ijms21103576
Medium and long-term effects of low doses of Chlorpyrifos during the postnatal, preweaning developmental stage on sociability, dominance, gut microbiota and plasma metabolites	10.1016/j.envres.2020.109341
Diminished Myoinositol in Ventromedial Prefrontal Cortex Modulates the Endophenotype of Impulsivity	10.1093/cercor/bhz317
Social and Cognitive Impairments in Rat Offspring after Ultrasound-Induced Prenatal Stress	10.1007/s10517-020-04790-0
Characterization of Amphetamine, Methylphenidate, Nicotine, and Atomoxetine on Measures of Attention, Impulsive Action, and Motivation in the Rat: Implications for Translational Research	10.3389/fphar.2020.00427
Expression of synaptic proteins in the hippocampus is modulated by neonatal oxytocin treatment	10.1016/j.neulet.2020.134912
Berberine Ameliorates Prenatal Dihydrotestosterone Exposure-Induced Autism-Like Behavior by Suppression of Androgen Receptor	10.3389/fncel.2020.00087
Methylphenidate treatment increases hippocampal BDNF levels but does not improve memory deficits in hypoxic-ischemic rats	10.1177/0269881120913153
Behavioural and brain ultrastructural changes following the systemic administration of propionic acid in adolescent male rats. Further development of a rodent model of autism	10.1002/jdn.10011
Cellular and Molecular Changes in Hippocampal Glutamate Signaling and Alterations in Learning, Attention, and Impulsivity Following Prenatal Nicotine Exposure	10.1007/s12035-019-01854-9
Traffic-related particulate matter affects behavior, inflammation, and neural integrity in a developmental rodent model	10.1016/j.envres.2020.109242
Anatomical and Ultrastructural Sex Differences in Mean Diameter and Thickness of Myelinated Axons in Adult Rat Corpus Callosum
Anterior Commissure Regulates Neuronal Activity of Amygdalae and Influences Locomotor Activity, Social Interaction and Fear Memory in Mice	10.3389/fnmol.2020.00047
mTOR Suppresses Macroautophagy During Striatal Postnatal Development and Is Hyperactive in Mouse Models of Autism Spectrum Disorders	10.3389/fncel.2020.00070
Social Stimuli Induce Activation of Oxytocin Neurons Within the Paraventricular Nucleus of the Hypothalamus to Promote Social Behavior in Male Mice	10.1523/JNEUROSCI.1515-18.2020
PI3Kinase-p110Î´ Overexpression Impairs Dendritic Morphogenesis and Increases Dendritic Spine Density	10.3389/fnmol.2020.00029
Discovery of Balovaptan, a Vasopressin la Receptor Antagonist for the Treatment of Autism Spectrum Disorder	10.1021/acs.jmedchem.9b01478
Organophosphate Agent Induces ADHD-Like Behaviors via Inhibition of Brain Endocannabinoid-Hydrolyzing Enzyme(s) in Adolescent Male Rats	10.1021/acs.jafc.9b08195
Mechanism underpinning effects of Shichangpu (<i>Rhizoma Acori Tatarinowii</i>) on attention deficit hyperactivity disorder
Hypothalamic Monoaminergic Pathology in a Neurodevelopmental Rat Model Showing Prenatal 5-Bromo-2â€²-Deoxyuridine Treatment-Induced Hyperactivity and Hyporeproductivity	10.1159/000504552
Prenatal betamethasone exposure increases corticotropin-releasing hormone expression along with increased hippocampal slice excitability in the developing hippocampus	10.1016/j.eplepsyres.2020.106276
Amphetamine promotes cortical Up state: Role of adrenergic receptors	10.1111/adb.12879
Effects of PM<sub>2.5</sub> and gases exposure during prenatal and early-life on autism-like phenotypes in male rat offspring	10.1186/s12989-020-0336-y
Contribution of GABA<sub>A</sub> receptor subunits to attention and social behavior	10.1016/j.bbr.2019.112261
Generation of a Novel Rat Model of Angelman Syndrome with a Complete <i>Ube3a</i> Gene Deletion	10.1002/aur.2267
Disrupted Social Hierarchy in Prenatally Valproate-Exposed Autistic-Like Rats	10.3389/fnbeh.2019.00295
PRENATAL BEE POLLEN TREATMENT IMPROVES THE NEUROTOXICITY IN NEWBORN RATS DURING CHRONIC FLUORIDE EXPOSURE IN RELATION TO PROPIONIC ACID-INDUCED RODENT MODELS OF AUTISM
Gut neurotoxin p-cresol induces differential expression of GLUN2B and GLUN2A subunits of the NMDA receptor in the hippocampus and nucleus accumbens in healthy and audiogenic seizure-prone rats	10.3934/Neuroscience.2020003
Peculiarities of DNA and Histone H3 Methylation in the Hippocampus and Neocortex of Rats Subjected to Pathological Treatments during the Prenatal Period	10.1134/S1819712420010195
TrkB Signaling Influences Gene Expression in Cortistatin-Expressing Interneurons	10.1523/ENEURO.0310-19.2019
Developmental effects of environmental enrichment on selective and auditory sustained attention	10.1016/j.psyneuen.2019.104479
Gestational exposure to paracetamol in rats induces neurofunctional alterations in the progeny	10.1016/j.ntt.2019.106838
Rescue by 4-phenylbutyrate of several misfolded creatine transporter-1 variants linked to the creatine transporter deficiency syndrome	10.1016/j.neuropharm.2019.03.015
Sex-specific effects of prenatal valproic acid exposure on sociability and neuroinflammation: Relevance for susceptibility and resilience in autism	10.1016/j.psyneuen.2019.104441
Neuroligin 3 Regulates Dendritic Outgrowth by Modulating Akt/mTOR Signaling	10.3389/fncel.2019.00518
Deletion of PLCÎ³1 in GABAergic neurons increases seizure susceptibility in aged mice	10.1038/s41598-019-54477-4
Chronic subconvulsive activity during early postnatal life produces autistic behavior in the absence of neurotoxicity in the juvenile weanling period	10.1016/j.bbr.2019.112046
Region-Specific Reduction of BDNF Protein and Transcripts in the Hippocampus of Juvenile Rats Prenatally Treated With Sodium Valproate	10.3389/fnmol.2019.00261
Epigenetic Regulation of the Ontogenic Expression of the Dopamine Transporter	10.3389/fgene.2019.01099
Reward-Related Behavioral, Neurochemical and Electrophysiological Changes in a Rat Model of Autism Based on Prenatal Exposure to Valproic Acid	10.3389/fncel.2019.00479
Does caffeine therapy improve cognitive impairments in valproic acid rat model of autism?	10.1080/15569543.2019.1680563
Effect of propionic acid on the morphology of the amygdala in adolescent male rats and their behavior	10.1016/j.micron.2019.102732
The possible neuroprotective role of grape seed extract on the histopathological changes of the cerebellar cortex of rats prenatally exposed to Valproic Acid: animal model of autism	10.1016/j.acthis.2019.08.002
Are preconceptional stressful experiences crucial elements for the aetiology of autism spectrum disorder? Insights from an animal model	10.1016/j.neuropharm.2019.107686
ADHD pathogenesis in the immune, endocrine and nervous systems of juvenile and maturating SHR and WKY rats	10.1007/s00213-019-5180-0
Maternal protein malnutrition induces autism-like symptoms in rat offspring	10.1080/1028415X.2018.1427660
Folic acid improves abnormal behavior <i>via</i> mitigation of oxidative stress, inflammation, and ferroptosis in the BTBR T plus tf/J mouse model of autism	10.1016/j.jnutbio.2019.05.002
Maternal glyphosate-based herbicide exposure alters antioxidant-related genes in the brain and serum metabolites of male rat offspring	10.1016/j.neuro.2019.06.004
The Notch signaling pathway inhibitor Dapt alleviates autism-like behavior, autophagy and dendritic spine density abnormalities in a valproic acid-induced animal model of autism	10.1016/j.pnpbp.2019.109644
Cannabis use is associated with potentially heritable widespread changes in autism candidate gene <i>DLGAP2</i> DNA methylation in sperm	10.1080/15592294.2019.1656158
Reproducibility via coordinated standardization: a multi-center study in a <i>Shank2</i> genetic rat model for Autism Spectrum Disorders	10.1038/s41598-019-47981-0
Cannabidivarin Treatment Ameliorates Autism-Like Behaviors and Restores Hippocampal Endocannabinoid System and Glia Alterations Induced by Prenatal Valproic Acid Exposure in Rats	10.3389/fncel.2019.00367
Altered neuronal activity in the auditory brainstem following sound stimulation in thalidomide-induced autism model rats	10.1111/cga.12353
Disruption of SynGAP-dopamine D1 receptor complexes alters actin and microtubule dynamics and impairs GABAergic interneuron migration	10.1126/scisignal.aau9122
Impaired approach to novelty and striatal alterations in the oxytocin receptor deficient mouse model of autism	10.1016/j.yhbeh.2019.06.007
Involvement of Phosphodiesterase 2A Activity in the Pathophysiology of Fragile X Syndrome	10.1093/cercor/bhy192
Effects of <i>Cacna1c</i> haploinsufficiency on social interaction behavior and 50-kHz ultrasonic vocalizations in adult female rats	10.1016/j.bbr.2019.03.032
A ghrelin receptor and oxytocin receptor heterocomplex impairs oxytocin mediated signalling	10.1016/j.neuropharm.2018.12.022
Purkinje cell number-correlated cerebrocerebellar circuit anomaly in the valproate model of autism	10.1038/s41598-019-45667-1
Viral rescue of magnocellular vasopressin cells in adolescent Brattleboro rats ameliorates diabetes insipidus, but not the hypoaroused phenotype	10.1038/s41598-019-44776-1
Neonatal Exposure to Citalopram Increases Pyramidal and Granular Cell Density in Dorsal Hippocampus of Male but not Female Adult Rats: A Quantitative Nissl Study	10.4067/S0717-95022019000200576
Functional brain connectivity in a rodent seizure model of autistic-like behavior	10.1016/j.yebeh.2019.03.046
Poly(I:C) alters placental and fetal brain amino acid transport in a rat model of maternal immune activation	10.1111/aji.13115
Betaine ameliorates prenatal valproic-acid-induced autism-like behavioral abnormalities in mice by promoting homocysteine metabolism	10.1111/pcn.12833
Neuroligins Differentially Mediate Subtype-Specific Synapse Formation in Pyramidal Neurons and Interneurons	10.1007/s12264-019-00347-y
Myocyte Enhancer Factor 2c Regulates Dendritic Complexity and Connectivity of Cerebellar Purkinje Cells	10.1007/s12035-018-1363-7
Sustained correction of associative learning deficits after brief, early treatment in a rat model of Fragile X Syndrome	10.1126/scitranslmed.aao0498
Spontaneously hypertensive (SHR) rats choose more impulsively than Wistar-Kyoto (WKY) rats on a delay discounting task	10.1016/j.bbr.2017.09.040
Differential gene expression in the mesocorticolimbic system of innately high- and low-impulsive rats	10.1016/j.bbr.2019.01.022
Abnormal empathy-like pro-social behaviour in the valproic acid model of autism spectrum disorder	10.1016/j.bbr.2019.01.034
Enhancement and impairment of cognitive behaviour in Morris water maze test by methylphenidate to rats
Developmental Vitamin D Deficiency Produces Behavioral Phenotypes of Relevance to Autism in an Animal Model	10.3390/nu11051187
Establishment of a rodent cooperation assay as a model of social cognition	10.1016/j.vascn.2019.03.003
Deletion of the KH1 Domain of Fmr1 Leads to Transcriptional Alterations and Attentional Deficits in Rats	10.1093/cercor/bhz029
Methylphenidate administration reverts attentional inflexibility in adolescent rats submitted to a model of neonatal hypoxia-ischemia: Predictive validity for ADHD study	10.1016/j.expneurol.2019.02.004
Exposure to methylphenidate in adolescence and adulthood modulates cross-sensitization to amphetamine in adulthood in three genetically variant female rat strains	10.1016/j.bbr.2018.12.018
A rare autism-associated MINT2/APBA2 mutation disrupts neurexin trafficking and synaptic function	10.1038/s41598-019-42635-7
Benefits of Fenofibrate in prenatal valproic acid-induced autism spectrum disorder related phenotype in rats	10.1016/j.brainresbull.2019.02.003
Selective activation of Dopamine D3 receptors and norepinephrine transporter blockade enhances sustained attention	10.1016/j.neuropharm.2019.01.003
Prenatal exposure to valproate induces sex-, age-, and tissue-dependent alterations of cholesterol metabolism: Potential implications on autism	10.1002/jcp.27218
Differential effects of ADHD medications on impulsive action in the mouse 5-choice serial reaction time task	10.1016/j.ejphar.2019.01.038
Effects of Intraperitoneal N-methyl-D-aspartate (NMDA) Administration on Nociceptive/Repetitive Behaviors in Juvenile Mice	10.4062/biomolther.2018.230
Consequences of prenatal exposure to valproic acid in the socially monogamous prairie voles	10.1038/s41598-019-39014-7
Increased arterial pressure in mice with overexpression of the ADHD candidate gene calcyon in forebrain	10.1371/journal.pone.0211903
The SUMO-Conjugase Ubc9 Prevents the Degradation of the Dopamine Transporter, Enhancing Its Cell Surface Level and Dopamine Uptake	10.3389/fncel.2019.00035
Acute and chronic methylphenidate administration in intact and VTA-specific and nonspecific lesioned rats	10.1007/s00702-018-1963-4
Behavioral characterization of DAT-KO rats and evidence of asocial-like phenotypes in DAT-HET rats: The potential involvement of norepinephrine system	10.1016/j.bbr.2018.11.028
Juvenile exposure to methylphenidate and guanfacine in rats: effects on early delay discounting and later cocaine-taking behavior	10.1007/s00213-018-5096-0
Sex- and region-specific differences in microglia phenotype and characterization of the peripheral immune response following early-life infection in neonatal male and female rats	10.1016/j.neulet.2018.10.044
Altered Forebrain Functional Connectivity and Neurotransmission in a Kinase-Inactive <i>Met</i> Mouse Model of Autism	10.1177/1536012118821034
Male sexual behavior and prostate histology in a rat model of autism
Glutamate Signaling Defects in Propionic Acid Orally Administered to Juvenile Rats as an Experimental Animal Model of Autism	10.1134/S1819712419010021
Effects of prenatal exposure to temephos on behavior and social interaction	10.2147/NDT.S193896
Pyramidal neuron growth and increased hippocampal volume during labor and birth in autism	10.1126/sciadv.aav0394
Chronic Methylphenidate Alters Tonic and Phasic Glutamate Signaling in the Frontal Cortex of a Freely-Moving Rat Model of ADHD	10.1007/s11064-018-2483-1
Chronic dietary changes in n-6/n-3 polyunsaturated fatty acid ratios cause developmental delay and reduce social interest in mice	10.1016/j.euroneuro.2018.11.1106
Concomitant behavioral and prefrontal cortex neuronal responses following acute and chronic methylphenidate exposure in adolescent and adult rats	10.1016/j.brainresbull.2018.11.004
Evolution of a maternal immune activation (mIA) model in rats: Early developmental effects	10.1016/j.bbi.2018.09.005
Oxytocin attenuates phencyclidine hyperactivity and increases social interaction and nucleus accumben dopamine release in rats	10.1038/s41386-018-0171-0
Oxytocin analysis from human serum, urine, and saliva by orbitrap liquid chromatography-mass spectrometry	10.1002/dta.2475
Neuroglia in the autistic brain: evidence from a preclinical model	10.1186/s13229-018-0254-0
Single and Repeated Administration of Methylphenidate Modulates Synaptic Plasticity in Opposite Directions via Insertion of AMPA Receptors in Rat Hippocampal Neurons	10.3389/fphar.2018.01485
Serotonin receptor regulation as a potential mechanism for sexually dimorphic oxytocin dysregulation in a model of Autism	10.1016/j.brainres.2018.07.020
Gastrodin Rescues Autistic-Like Phenotypes in Valproic Acid-Induced Animal Model	10.3389/fneur.2018.01052
Downregulation of Dopamine D1-like Receptor Pathways of GABAergic Interneurons in the Anterior Cingulate Cortex of Spontaneously Hypertensive Rats	10.1016/j.neuroscience.2018.10.039
Selective modulator of peroxisome proliferator-activated receptor-Î± protects propionic acid induced autism-like phenotypes in rats	10.1016/j.lfs.2018.10.045
Glutamate, Glutamine and GABA Levels in Rat Brain Measured Using MRS, HPLC and NMR Methods in Study of Two Models of Autism	10.3389/fnmol.2018.00418
Excavatolide-B Enhances Contextual Memory Retrieval via Repressing the Delayed Rectifier Potassium Current in the Hippocampus	10.3390/md16110405
The Independent and Combined Effects of Omega-3 and Vitamin B12 in Ameliorating Propionic Acid Induced Biochemical Features in Juvenile Rats as Rodent Model of Autism	10.1007/s12031-018-1186-z
Postnatal exposure to poly (I:C) impairs learning and memory through changes in synaptic plasticity gene expression in developing rat brain	10.1016/j.nlm.2018.09.005
Single Quantum Dot Tracking Reveals Serotonin Transporter Diffusion Dynamics are Correlated with Cholesterol-Sensitive Threonine 276 Phosphorylation Status in Primary Midbrain Neurons	10.1021/acschemneuro.8b00214
Differential Behavioral and Biochemical Responses to Caffeine in Male and Female Rats from a Validated Model of Attention Deficit and Hyperactivity Disorder	10.1007/s12035-018-1000-5
Behavioral and neuroanatomical outcomes in a rat model of preterm hypoxic-ischemic brain Injury: Effects of caffeine and hypothermia	10.1016/j.ijdevneu.2018.02.001
Behavioral Plasticity of Audiovisual Perception: Rapid Recalibration of Temporal Sensitivity but Not Perceptual Binding Following Adult-Onset Hearing Loss	10.3389/fnbeh.2018.00256
Potentiation of Glutamatergic Synaptic Transmission Onto Dorsal Raphe Serotonergic Neurons in the Valproic Acid Model of Autism	10.3389/fphar.2018.01185
Alpha2-Containing Glycine Receptors Promote Neonatal Spontaneous Activity of Striatal Medium Spiny Neurons and Support Maturation of Glutamatergic Inputs	10.3389/fnmol.2018.00380
Quantification of phenolic acid metabolites in humans by LC-MS: a structural and targeted metabolomics approach	10.4155/bio-2018-0140
L-Dopa treatment during perinatal development leads to different behavioral alterations in female vs. male juvenile Swiss mice	10.1016/j.pbb.2018.08.002
Hesperetin and it nanocrystals ameliorate social behavior deficits and oxido-inflammatory stress in rat model of autism	10.1016/j.ijdevneu.2018.06.009
Prenatal exposure to TiO<sub>2</sub> nanoparticles in mice causes behavioral deficits with relevance to autism spectrum disorder and beyond	10.1038/s41398-018-0251-2
The mediating role of phosphodiesterase type 4 in the dopaminergic modulation of motor impulsivity	10.1016/j.bbr.2018.05.017
Critical roles of serotonin-oxytocin interaction during the neonatal period in social behavior in <i>15q dup</i> mice with autistic traits	10.1038/s41598-018-32042-9
Postnatal low-concentration arsenic exposure induces autism-like behavior and affects frontal cortex neurogenesis in rats	10.1016/j.etap.2018.07.012
Caudate nucleus neurons participate in methylphenidate function: Behavioral and neuronal recordings from freely behaving adolescent rats Check	10.1016/j.brainresbull.2018.07.008
Estrogen Receptor Î² Agonist Attenuates Endoplasmic Reticulum Stress-Induced Changes in Social Behavior and Brain Connectivity in Mice	10.1007/s12035-018-0929-8
Comparative study on the independent and combined effects of omega-3 and vitamin B12 on phospholipids and phospholipase A2 as phospholipid hydrolyzing enzymes in PPA-treated rats as a model for autistic traits	10.1186/s12944-018-0850-1
Ethanol facilitates socially evoked memory recall in mice by recruiting pain-sensitive anterior cingulate cortical neurons	10.1038/s41467-018-05894-y
5-HT release in nucleus accumbens rescues social deficits in mouse autism model	10.1038/s41586-018-0416-4
Decreased Number and Expression of nNOS-Positive Interneurons in Basolateral Amygdala in Two Mouse Models of Autism	10.3389/fncel.2018.00251
Two-fold elevation of endogenous GDNF levels in mice improves motor coordination without causing side-effects	10.1038/s41598-018-29988-1
Naringenin and its nanocarriers as potential phytotherapy for autism spectrum disorders	10.1016/j.jff.2018.05.065
Role of epigenetic mechanisms in transmitting the effects of neonatal sevoflurane exposure to the next generation of male, but not female, rats	10.1016/j.bja.2018.04.034
Repeated intermittent oral amphetamine administration results in locomotor tolerance not sensitization	10.1177/0269881118763984
Chronic amphetamine enhances visual input to and suppresses visual output from the superior colliculus in withdrawal	10.1016/j.neuropharm.2018.05.033
Selective and non-selective OT receptor agonists induce different locomotor behaviors in male rats via central OT receptors and peripheral V1a receptors	10.1016/j.npep.2018.05.007
Regulation of seizure-induced MeCP2 Ser421 phosphorylation in the developing brain	10.1016/j.nbd.2018.05.001
Autism Related Neuroligin-4 Knockout Impairs Intracortical Processing but not Sensory Inputs in Mouse Barrel Cortex	10.1093/cercor/bhx165
Maturation of GABAergic Transmission in Cerebellar Purkinje Cells Is Sex Dependent and Altered in the Valproate Model of Autism	10.3389/fncel.2018.00232
Neural Mechanisms of Early-Life Social Stress as a Developmental Risk Factor for Severe Psychiatric Disorders	10.1016/j.biopsych.2017.12.010
Reelin controls the positioning of brainstem serotonergic raphe neurons	10.1371/journal.pone.0200268
Optimal vitamin D spurs serotonin: 1,25-dihydroxyvitamin D represses serotonin reuptake transport (<i>SERT</i>) and degradation (<i>MAO</i>-<i>A</i>) gene expression in cultured rat serotonergic neuronal cell lines	10.1186/s12263-018-0605-7
Hyperactivity and Hypermotivation Associated With Increased Striatal mGluR1 Signaling in a Shank2 Rat Model of Autism	10.3389/fnmol.2018.00107
Role of dopamine D3 receptor in alleviating behavioural deficits in animal models of post-traumatic stress disorder	10.1016/j.pnpbp.2018.03.001
Zinc as a therapy in a rat model of autism prenatally induced by valproic acid	10.1016/j.pnpbp.2018.02.008
USP8 Deubiquitinates SHANK3 to Control Synapse Density and SHANK3 Activity-Dependent Protein Levels	10.1523/JNEUROSCI.3305-17.2018
The placental immune response is dysregulated developmentally vitamin D deficient rats: Relevance to autism	10.1016/j.jsbmb.2018.01.015
<i>Cacna1c</i> haploinsufficiency leads to pro-social 50-kHz ultrasonic communication deficits in rats	10.1242/dmm.034116
Increased Training Intensity Induces Proper Membrane Localization of Actin Remodeling Proteins in the Hippocampus Preventing Cognitive Deficits: Implications for Fragile X Syndrome	10.1007/s12035-017-0666-4
Systemic administration of guanfacine improves food-motivated impulsive choice behavior primarily via direct stimulation of postsynaptic Î±<sub>2A</sub>-adrenergic receptors in rats	10.1016/j.bbr.2018.02.022
Abnormal hippocampal theta and gamma hypersynchrony produces network and spike timing disturbances in the <i>Fmr1</i>-KO mouse model of Fragile X syndrome	10.1016/j.nbd.2018.02.011
Pioglitazone abolishes autistic-like behaviors via the IL-6 pathway	10.1371/journal.pone.0197060
Increased Axonal Bouton Stability during Learning in the Mouse Model of MECP2 Duplication Syndrome; Increased axonal bouton stability during learning in the mouse model of MECP2 duplication syndrome	10.1523/ENEURO.0056-17.2018
Ventral striatal regulation of <i>CREM</i> mediates impulsive action and drug addiction vulnerability	10.1038/mp.2017.80
Effects of maternal or paternal bisphenol A exposure on offspring behavior	10.1016/j.yhbeh.2017.09.017
Neonatal Immune Challenge with Lipopolysaccharide Triggers Long-lasting Sex- and Age-related Behavioral and Immune/Neurotrophic Alterations in Mice: Relevance to Autism Spectrum Disorders	10.1007/s12035-017-0616-1
Vitamin D is crucial for maternal care and offspring social behaviour in rats	10.1530/JOE-18-0008
Protective role of alpha-lipoic acid in impairments of social and stereotyped behaviors induced by early postnatal administration of thimerosal in male rat	10.1016/j.ntt.2018.02.002
Amphetamine, but not methylphenidate, increases ethanol intake in adolescent male, but not in female, rats	10.1002/brb3.939
Differences in trait impulsivity do not bias the response to pharmacological drug challenge in the rat five-choice serial reaction time task	10.1007/s00213-018-4836-5
Effects of Suvorexant, a Dual Orexin/Hypocretin Receptor Antagonist, on Impulsive Behavior Associated with Cocaine	10.1038/npp.2017.158
Novelty-related behavior of young and adult dopamine transporter knockout rats: Implication for cognitive and emotional phenotypic patterns	10.1111/gbb.12463
Alterations in CA1 hippocampal synapses in a mouse model of fragile X syndrome	10.1002/glia.23284
Semi-Automated Biomarker Discovery from Pharmacodynamic Effects on EEG in ADHD Rodent Models	10.1038/s41598-018-23450-y
Combining behavior and EEG analysis for exploration of dynamic effects of ADHD treatment in animal models	10.1016/j.jneumeth.2018.01.002
Wnt/Î²-catenin signaling stimulates the expression and synaptic clustering of the autism-associated Neuroligin 3 gene	10.1038/s41398-018-0093-y
Leptin and camel milk abate oxidative stress status, genotoxicity induced in valproic acid rat model of autism	10.1177/2058738418785514
Prenatal exposure to valproic acid alters the development of excitability in the postnatal rat hippocampus	10.1016/j.neuro.2018.01.001
Delivery of Oxytocin to the Brain for the Treatment of Autism Spectrum Disorder by Nasal Application	10.1021/acs.molpharmaceut.7b00991
Inter-individual differences in decision-making, flexible and goal-directed behaviors: novel insights within the prefronto-striatal networks	10.1007/s00429-017-1530-z
Modulation of sphingosine 1-phosphate (S1P) attenuates spatial learning and memory impairments in the valproic acid rat model of autism	10.1007/s00213-017-4805-4
Mild prenatal hypoxia-ischemia leads to social deficits and central and peripheral inflammation in exposed offspring	10.1016/j.bbi.2018.01.001
Early Postnatal Exposure to Airborne Fine Particulate Matter Induces Autism-like Phenotypes in Male Rats	10.1093/toxsci/kfx240
Behavioral Phenotyping of Dopamine Transporter Knockout rats: compulsive Traits, Motor stereotypies, and anhedonia	10.3389/fpsyt.2018.00043
The Effects of Housing Density on Social Interactions and Their Correlations with Serotonin in Rodents and Primates	10.1038/s41598-018-21353-6
Altered Brain Cholesterol/Isoprenoid Metabolism in a Rat Model of Autism Spectrum Disorders	10.1016/j.neuroscience.2017.12.053
Pathophysiological and neurobehavioral characteristics of a propionic acid-mediated autism-like rat model	10.1371/journal.pone.0192925
Effects of short-and long-term aripiprazole treatment on Group I mGluRs in the nucleus accumbens: Comparison with haloperidol	10.1016/j.psychres.2017.11.048
Microglial Function during Glucose Deprivation: Inflammatory and Neuropsychiatric Implications	10.1007/s12035-017-0422-9
Adolescent d-Amphetamine Exposure Enhances the Acquisition of Cocaine Self-Administration in Male and Female Rats	10.1037/pha0000164
Perinatal Immune Activation Produces Persistent Sleep Alterations and Epileptiform Activity in Male Mice	10.1038/npp.2017.243
Impact of developmental exposure to methylphenidate on rat brain's immune privilege and behavior: Control versus ADHD model	10.1016/j.bbi.2017.10.016
Histamine H3 receptor antagonists ameliorate attention deficit/hyperactivity disorder-like behavioral changes caused by neonatal habenula lesion	10.1097/FBP.0000000000000343
Suboptimal maternal diets alter mu opioid receptor and dopamine type 1 receptor binding but exert no effect on dopamine transporters in the offspring brain	10.1016/j.ijdevneu.2016.09.008
Sociability trait and regional cerebral oxidative metabolism in rats: Predominantly nonlinear relations	10.1016/j.bbr.2017.08.049
Gamma oscillatory activity in vitro: a model system to assess pathophysiological mechanisms of comorbidity between autism and epilepsy	10.1038/s41398-017-0065-7
Social behavior, neuroimmune markers and glutamic acid decarboxylase levels in a rat model of valproic acid-induced autism	10.2131/jts.43.631
Motor, Somatosensory, Viscerosensory and Metabolic Impairments in a Heterozygous Female Rat Model of Rett Syndrome	10.3390/ijms19010097
<i>Shank3</i>-deficient rats exhibit degraded cortical responses to sound	10.1002/aur.1883
Impaired repair of DNA damage is associated with autistic-like traits in rats prenatally exposed to valproic acid	10.1016/j.euroneuro.2017.11.014
Melanin concentrating hormone modulates oxytocin-mediated marble burying	10.1016/j.neuropharm.2017.09.008
Is dopamine transporter-mediated dopaminergic signaling in the retina a noninvasive biomarker for attention-deficit/hyperactivity disorder? A study in a novel dopamine transporter variant Val559 transgenic mouse model	10.1186/s11689-017-9215-8
The Fast Spiking Subpopulation of Striatal Neurons Coding for Temporal Cognition of Movements	10.3389/fncel.2017.00406
Î±O-Conotoxin GeXIVA disulfide bond isomers exhibit differential sensitivity for various nicotinic acetylcholine receptors but retain potency and selectivity for the human Î±9Î±10 subtype	10.1016/j.neuropharm.2017.04.015
Altered attentional processing in male and female rats in a prenatal valproic acid exposure model of autism spectrum disorder	10.1002/aur.1852
PTEN deletion increases hippocampal granule cell excitability in male and female mice	10.1016/j.nbd.2017.08.014
[<SUP>11</SUP>C]PF-3274167 as a PET radiotracer of oxytocin receptors: Radiosynthesis and evaluation in rat brain	10.1016/j.nucmedbio.2017.07.008
Reduced Levels of the Synaptic Functional Regulator FMRP in Dentate Gyrus of the Aging Sprague-Dawley Rat	10.3389/fnagi.2017.00384
Delayed Maturation of Fast-Spiking Interneurons Is Rectified by Activation of the TrkB Receptor in the Mouse Model of Fragile X Syndrome	10.1523/JNEUROSCI.2893-16.2017
Acute in utero exposure to lipopolysaccharide induces inflammation in the pre- and postnatal brain and alters the glial cytoarchitecture in the developing amygdala	10.1186/s12974-017-0981-8
Shank Proteins Differentially Regulate Synaptic Transmission	10.1523/ENEURO.0163-15.2017
Determination of the phytochemical composition of &ITJingning&IT &ITfang &ITand the &ITin vivo&IT pharmacokinetics of its metabolites in rat plasma by UPLC-MS/MS	10.1016/j.jchromb.2017.09.019
The impact of methylphenidate and its enantiomers on dopamine synthesis and metabolism in vitro	10.1016/j.pnpbp.2017.07.002
Increased GABA<sub>A</sub> receptor binding in amygdala after prenatal administration of valproic acid to rats	10.1017/neu.2016.59
Differential effects of perinatal exposure to antidepressants on learning and memory, acoustic startle, anxiety, and open-field activity in Sprague-Dawley rats	10.1016/j.ijdevneu.2017.06.004
UPF1 Governs Synaptic Plasticity through Association with a STAU2 RNA Granule	10.1523/JNEUROSCI.0088-17.2017
ALTERED NEUROBIOLOGICAL FUNCTION OF BRAINSTEM HYPOGLOSSAL NEURONS IN DIGEORGE/22Q11.2 DELETION SYNDROME	10.1016/j.neuroscience.2017.06.057
Activation of neonatal microglia can be influenced by other neural cells	10.1016/j.neulet.2017.07.052
The Effects of Prenatal Iron Deficiency and Risperidone Treatment on the Rat Frontal Cortex: A Proteomic Analysis	10.1002/pmic.201600407
Prenatal exposure to TAK242 affects the childhood autism in offspring in animal models of autism spectrum disorder
Evidence of Altered Brain Responses to Nicotine in an Animal Model of Attention Deficit/Hyperactivity Disorder	10.1093/ntr/ntx088
Suppressed play behaviour and decreased oxytocin receptor binding in the amygdala after prenatal exposure to low-dose valproic acid	10.1097/FBP.0000000000000316
Selol, an organic selenium donor, prevents lipopolysaccharide-induced oxidative stress and inflammatory reaction in the rat brain	10.1016/j.neuint.2017.02.014
The Effect of Methylphenidate on the Microstructure of Schedule-Induced Polydipsia in an animal model of ADHD	10.1016/j.bbr.2017.06.048
Enhanced limbic/impaired cortical-loop connection onto the hippocampus of NHE rats: Application of resting-state functional connectivity in a preclinical ADHD model	10.1016/j.bbr.2017.06.026
Developmental disruption of amygdala transcriptome and socioemotional behavior in rats exposed to valproic acid prenatally	10.1186/s13229-017-0160-x
Discovery of recurring behavioural sequences in Wistar rat social activity: Possible support to studies on Autism Spectrum Disorders	10.1016/j.neulet.2017.05.031
Tactile Defensiveness and Impaired Adaptation of Neuronal Activity in the <i>Fmr1</i> Knock-Out Mouse Model of Autism	10.1523/JNEUROSCI.0651-17.2017
Elimination of high-refined-sugar diet as treatment strategy for autistic features induced in a rodent model	10.4314/tjpr.v16i7.24
Maternal immune activation alters sensitivity to action-outcome contingency in adult rat offspring	10.1016/j.bbi.2016.08.020
Activation of adenosine A2A receptor signaling regulates the expression of cytokines associated with immunologic dysfunction in BTBR T<SUP>+</SUP> Itpr3<SUP>tf</SUP>/J mice	10.1016/j.mcn.2017.04.012
Manipulation of dopamine metabolism contributes to attenuating innate high locomotor activity in ICR mice	10.1016/j.bbr.2017.04.001
<i>Drosophila</i> Courtship Conditioning As a Measure of Learning and Memory	10.3791/55808
Splice Form-Dependent Regulation of Axonal Arbor Complexity by FMRP	10.1002/dneu.22453
Hippocampal BDNF overexpression or microR124a silencing reduces anxiety- and autism-like behaviors in rats	10.1016/j.bbr.2017.03.010
Theta Oscillations during Active Sleep Synchronize the Developing Rubro-Hippocampal Sensorimotor Network	10.1016/j.cub.2017.03.077
Postnatal treatment using curcumin supplements to amend the damage in VPA-induced rodent models of autism	10.1186/s12906-017-1763-7
Hippocampus-Dependent Goal Localization by Head-Fixed Mice in Virtual Reality	10.1523/ENEURO.0369-16.2017
Glucocorticoids/glucocorticoid receptors effect on dopaminergic neurotransmitters in ADHD rats	10.1016/j.brainresbull.2017.04.013
Oxytocin and vasopressin neural networks: Implications for social behavioral diversity and translational neuroscience	10.1016/j.neubiorev.2017.01.034
Effects of methylphenidate on attention in Wistar rats treated with the neurotoxin <i>N</i>-(2-chloroethyl)-<i>N</i>-ethyl-2-bromobenzylamine (DSP4)	10.1007/s00702-017-1679-x
Comparative efficacy of alpha-linolenic acid and gamma-linolenic acid to attenuate valproic acid-induced autism-like features	10.1007/s13105-016-0532-2
Acute and long-term effects of adolescent methylphenidate on decision-making and dopamine receptor mRNA expression in the orbitofrontal cortex	10.1016/j.bbr.2017.02.019
BK Channels Mediate Synaptic Plasticity Underlying Habituation in Rats	10.1523/JNEUROSCI.3699-16.2017
A kainate receptor subunit promotes the recycling of the neuron-specific K<SUP>+</SUP>-Cl<SUP>-</SUP> co-transporter KCC2 in hippocampal neurons	10.1074/jbc.M116.767236
Sex-Specific Life Course Changes in the Neuro-Metabolic Phenotype of Glut3 Null Heterozygous Mice: Ketogenic Diet Ameliorates Electroencephalographic Seizures and Improves Sociability	10.1210/en.2016-1816
The Effect of Myricetin on Pharmacokinetics of Atomoxetine and its Metabolite 4-Hydroxyatomoxetine In Vivo and In Vitro	10.1007/s13318-016-0347-0
Concomitant behavioral and PFC neuronal activity recorded following dose-response protocol of MPD in adult male rats	10.1016/j.brainresbull.2017.01.008
Striatal Cholinergic Interneurons Modulate Spike-Timing in Striosomes and Matrix by an Amphetamine-Sensitive Mechanism	10.3389/fnana.2017.00020
Fingolimod (FTY720) attenuates social deficits, learning and memory impairments, neuronal loss and neuroinflammation in the rat model of autism	10.1016/j.lfs.2017.01.012
Testing the correlation between experimentally-induced hypothyroidism during pregnancy and autistic-like symptoms in the rat offspring	10.1016/j.bbr.2016.12.032
Adenosine A<sub>2A</sub> receptor deletion affects social behaviors and anxiety in mice: Involvement of anterior cingulate cortex and amygdala	10.1016/j.bbr.2016.12.020
Vitamin D treatment during pregnancy prevents autism-related phenotypes in a mouse model of maternal immune activation	10.1186/s13229-017-0125-0
Behavioral Resilience and Sensitivity to Locally Restricted Cortical Migration Deficits Induced by In Utero Knockdown of Disabled-1 in the Adult Rat	10.1093/cercor/bhw060
Early life stress induces attention-deficit hyperactivity disorder (ADHD)-like behavioral and brain metabolic dysfunctions: functional imaging of methylphenidate treatment in a novel rodent model	10.1007/s00429-016-1244-7
5HT<sub>2A</sub> receptor blockade in dorsomedial striatum reduces repetitive behaviors in BTBR mice	10.1111/gbb.12343
Effects of Ï‰-3 fatty acids on stereotypical behavior and social interactions in Wistar rats prenatally exposed to lipopolysaccarides	10.1016/j.nut.2016.10.019
An intra-amygdala circuit specifically regulates social fear learning	10.1038/nn.4481
Nr3C1-Bhlhb2 Axis Dysregulation Is Involved in the Development of Attention Deficit Hyperactivity	10.1007/s12035-015-9679-z
The drug candidate, ADX71441, is a novel, potent and selective positive allosteric modulator of the GABA<sub>B</sub> receptor with a potential for treatment of anxiety, pain and spasticity	10.1016/j.neuropharm.2016.11.016
Proteomic investigation of the prefrontal cortex in the rat clomipramine model of depression	10.1016/j.jprot.2016.06.027
Effect of Melanotan-II on Brain Fos Immunoreactivity and Oxytocin Neuronal Activity and Secretion in Rats	10.1111/jne.12454
Adult forebrain NMDA receptors gate social motivation and social memory	10.1016/j.nlm.2016.08.019
Lipid based formulation approach for BCS class-II drug: Modafinil in the treatment of ADHD	10.1016/j.jddst.2016.12.012
A sexually dichotomous, autistic-like phenotype is induced by Group B <i>Streptococcus</i> maternofetal immune activation	10.1002/aur.1647
Effects of amphetamine and methylphenidate on attentional performance and impulsivity in the mouse 5-Choice Serial Reaction Time Task	10.1177/0269881116684339
D1 and D2 specific dopamine antagonist modulate the caudate nucleus neuronal responses to chronic methylphenidate exposure	10.1007/s00702-016-1647-x
Resveratrol suppresses neuroinflammation in the experimental paradigm of autism spectrum disorders	10.1016/j.neuint.2016.12.012
Stimulus control in two rodent models of attention-deficit/hyperactivity disorder	10.1016/j.beproc.2016.11.006
Oxytocin improves behavioral and electrophysiological deficits in a novel Shank3-deficient rat	10.7554/eLife.18904
Decreasing GABA function within the medial prefrontal cortex or basolateral amygdala decreases sociability	10.1016/j.bbr.2016.10.012
Hippocampal Regulation of Postsynaptic Density Homer1 by Associative Learning	10.1155/2017/5959182
Maternal Exposure to Valproic Acid Primarily Targets Interneurons Followed by Late Effects on Neurogenesis in the Hippocampal Dentate Gyrus in Rat Offspring	10.1007/s12640-016-9660-2
Beneficial Effects of Co-Ultramicronized Palmitoylethanolamide/Luteolin in a Mouse Model of Autism and in a Case Report of Autism	10.1111/cns.12648
Calcium/calmodulin-dependent serine protein kinase (CASK), a protein implicated in mental retardation and autism-spectrum disorders, interacts with T-Brain-1 (TBR1) to control extinction of associative memory in male mice	10.1503/jpn.150359
Methylphenidate modulates dorsal raphe neuronal activity: Behavioral and neuronal recordings from adolescent rats	10.1016/j.brainresbull.2016.10.011
Whole Genome Sequencing of a Dizygotic Twin Suggests a Role for the Serotonin Receptor <i>HTR7</i> in Autism Spectrum Disorder	10.1002/ajmg.b.32473
Adolescent d-amphetamine treatment in a rodent model of attention deficit/hyperactivity disorder: impact on cocaine abuse vulnerability in adulthood	10.1007/s00213-016-4419-2
Transcriptional dysregulation causes altered modulation of inhibition by haloperidol	10.1016/j.neuropharm.2016.07.034
Ester to amide substitution improves selectivity, efficacy and kinetic behavior of a benzodiazepine positive modulator of GABA<sub>A</sub> receptors containing the Î±5 subunit	10.1016/j.ejphar.2016.09.016
Distinct roles for extracellular and intracellular domains in neuroligin function at inhibitory synapses	10.7554/eLife.19236
Modeling Symptoms of Attention-Deficit Hyperactivity Disorder in a Rat Model of Fetal Alcohol Syndrome	10.1093/alcalc/agw019
Kynurenine pathway metabolism following prenatal KMO inhibition and in <i>Mecp2</i><SUP>+/-</SUP> mice, using liquid chromatography-tandem mass spectrometry	10.1016/j.neuint.2016.09.012
Effects of methylphenidate on the impairment of spontaneous alternation behavior in mice intermittently deprived of REM sleep	10.1016/j.neuint.2016.09.010
Deficient adolescent social behavior following early-life inflammation is ameliorated by augmentation of anandamide signaling	10.1016/j.bbi.2016.07.152
Pharmacological inhibition of fatty acid amide hydrolase attenuates social behavioural deficits in male rats prenatally exposed to valproic acid	10.1016/j.phrs.2016.08.033
Early Postnatal Lipopolysaccharide Exposure Leads to Enhanced Neurogenesis and Impaired Communicative Functions in Rats	10.1371/journal.pone.0164403
The role of the dopamine D1 receptor in social cognition: studies using a novel genetic rat model	10.1242/dmm.024752
Working Memory Impairing Actions of Corticotropin-Releasing Factor (CRF) Neurotransmission in the Prefrontal Cortex	10.1038/npp.2016.85
Environmental enrichment rescues the effects of early life inflammation on markers of synaptic transmission and plasticity	10.1016/j.bbi.2016.03.013
Prenatal exposure to sodium valproate alters androgen receptor expression in the developing cerebellum in a region and age specific manner in male and female rats	10.1016/j.ijdevneu.2016.07.001
Nicotine-induced behavioral sensitization in an adult rat model of attention deficit/hyperactivity disorder (ADHD)	10.1016/j.bbr.2016.06.050
Does Prenatal Valproate Interact with a Genetic Reduction in the Serotonin Transporter? A Rat Study on Anxiety and Cognition	10.3389/fnins.2016.00424
Dysregulated NMDA-Receptor Signaling Inhibits Long-Term Depression in a Mouse Model of Fragile X Syndrome	10.1523/JNEUROSCI.3038-15.2016
Sustained lentiviral-mediated overexpression of microRNA124a in the dentate gyrus exacerbates anxiety- and autism-like behaviors associated with neonatal isolation in rats	10.1016/j.bbr.2016.05.033
Interplay between stress response genes associated with attention-deficit hyperactivity disorder and brain volume	10.1111/gbb.12307
Preventative treatment in an animal model of ADHD: Behavioral and biochemical effects of methylphenidate and its interactions with ovarian hormones in female rats	10.1016/j.euroneuro.2016.06.003
Valproic acid exposure sequentially activates Wnt and mTOR pathways in rats	10.1016/j.mcn.2016.06.004
Effects of dopamine agents on a schedule-induced polydipsia procedure in the spontaneously hypertensive rat and in Wistar control rats	10.1177/0269881116652598
Prenatal valproate treatment produces autistic-like behavior and increases metabotropic glutamate receptor 1A-immunoreactivity in the hippocampus of juvenile rats	10.3892/mmr.2016.5529
Improvement by Methylphenidate and Atomoxetine of Social Interaction Deficits and Recognition Memory Impairment in a Mouse Model of Valproic Acid-Induced Autism	10.1002/aur.1596
Shank3 Is Part of a Zinc-Sensitive Signaling System That Regulates Excitatory Synaptic Strength	10.1523/JNEUROSCI.0116-16.2016
NKCC1-Deficiency Results in Abnormal Proliferation of Neural Progenitor Cells of the Lateral Ganglionic Eminence	10.3389/fncel.2016.00200
Validation of reference genes for quantitative real-time PCR in valproic acid rat models of autism	10.1007/s11033-016-4015-x
Dopaminergic Neurotransmission in the Nucleus Accumbens Modulates Social Play Behavior in Rats	10.1038/npp.2016.22
Peripheral Administration of a Long-Acting Peptide Oxytocin Receptor Agonist Inhibits Fear-Induced Freezing	10.1124/jpet.116.232702
Widespread alterations in the synaptic proteome of the adolescent cerebral cortex following prenatal immune activation in rats	10.1016/j.bbi.2016.04.002
Prenatal domoic acid exposure disrupts mouse pro-social behavior and functional connectivity MRI	10.1016/j.bbr.2016.03.039
Evidence for social cooperation in rodents by automated maze	10.1038/srep29517
PI3K/AKT/mTOR-mediated autophagy in the development of autism spectrum disorder	10.1016/j.brainresbull.2016.06.007
The transcription factor NeuroD2 coordinates synaptic innervation and cell intrinsic properties to control excitability of cortical pyramidal neurons	10.1113/JP271953
Differential effects of the pharmacological stressor yohimbine on impulsive decision making and response inhibition	10.1007/s00213-016-4337-3
The autism-associated MET receptor tyrosine kinase engages early neuronal growth mechanism and controls glutamatergic circuits development in the forebrain	10.1038/mp.2015.182
Epileptogenesis after traumatic brain injury in <i>Plaur</i>-deficient mice	10.1016/j.yebeh.2016.04.038
Premature responding is associated with approach to a food cue in male and female heterogeneous stock rats	10.1007/s00213-016-4306-x
Valproic acid stimulates proliferation of glial precursors during cortical gliogenesis in developing rat	10.1002/dneu.22359
Neonatal Whisker Trimming Impairs Fear/Anxiety-Related Emotional Systems of the Amygdala and Social Behaviors in Adult Mice	10.1371/journal.pone.0158583
Behavioral Phenotyping of Juvenile Long-Evans and Sprague-Dawley Rats: Implications for Preclinical Models of Autism Spectrum Disorders	10.1371/journal.pone.0158150
Characterization of Rett Syndrome-like phenotypes in <i>Mecp2</i>-knockout rats	10.1186/s11689-016-9156-7
Differentiation of rodent behavioral phenotypes and methylphenidate action in sustained and flexible attention tasks	10.1016/j.brainres.2015.11.039
Impaired executive functions in experimental model of temporal lobe epilepsy	10.1590/0004-282X20160070
Sex-specific disruption of murine midbrain astrocytic and dopaminergic developmental trajectories following antenatal GC treatment	10.1007/s00429-015-1049-0
Antimicrobial agent triclosan is a proton ionophore uncoupler of mitochondria in living rat and human mast cells and in primary human keratinocytes	10.1002/jat.3209
Differential effects of social and physical environmental enrichment on brain plasticity, cognition, and ultrasonic communication in rats	10.1002/cne.23842
mGlu<sub>5</sub> positive allosteric modulation normalizes synaptic plasticity defects and motor phenotypes in a mouse model of Rett syndrome	10.1093/hmg/ddw074
Oxytocin Enhances Social Recognition by Modulating Cortical Control of Early Olfactory Processing	10.1016/j.neuron.2016.03.033
Inhibitors of 7-Dehydrocholesterol Reductase: Screening of a Collection of Pharmacologically Active Compounds in Neuro2a Cells	10.1021/acs.chemrestox.6b00054
Therapeutic potency of bee pollen against biochemical autistic features induced through acute and sub-acute neurotoxicity of orally administered propionic acid	10.1186/s12906-016-1099-8
Exposure to Folate Receptor Alpha Antibodies during Gestation and Weaning Leads to Severe Behavioral Deficits in Rats: A Pilot Study	10.1371/journal.pone.0152249
Slow synaptic transmission mediated by TRPV1 channels in CA3 interneurons of the hippocampus	10.1016/j.neulet.2015.12.065
Overexpression of Homer1a in the basal and lateral amygdala impairs fear conditioning and induces an autism-like social impairment	10.1186/s13229-016-0077-9
Genetic predisposition and early life experience interact to determine glutamate transporter (GLT1) and solute carrier family 12 member 5 (KCC2) levels in rat hippocampus	10.1007/s11011-015-9742-5
Adolescent methylphenidate treatment differentially alters adult impulsivity and hyperactivity in the Spontaneously Hypertensive Rat model of ADHD	10.1016/j.pbb.2015.12.002
Prenatal Nicotine Exposure Impairs Executive Control Signals in Medial Prefrontal Cortex	10.1038/npp.2015.197
How does environmental enrichment reduce repetitive motor behaviors? Neuronal activation and dendritic morphology in the indirect basal ganglia pathway of a mouse model	10.1016/j.bbr.2015.11.029
Lipopolysaccharide exposure during late embryogenesis results in diminished locomotor activity and amphetamine response in females and spatial cognition impairment in males in adult, but not adolescent rat offspring	10.1016/j.bbr.2015.11.025
Adolescent D-amphetamine treatment in a rodent model of ADHD: Pro-cognitive effects in adolescence without an impact on cocaine cue reactivity in adulthood	10.1016/j.bbr.2015.10.017
Effect of cocaine on striatal dopamine clearance in a rat model of developmental stress and attention-deficit/hyperactivity disorder	10.3109/10253890.2015.1096925
A Ca<sub>v</sub>3.2/Stac1 molecular complex controls T-type channel expression at the plasma membrane	10.1080/19336950.2016.1186318
Developmental Age Differentially Mediates the Calcium-Binding Protein Parvalbumin in the Rat: Evidence for a Selective Decrease in Hippocampal Parvalbumin Cell Counts	10.1159/000444447
Progesterone Receptor Expression in the Developing Mesocortical Dopamine Pathway: Importance for Complex Cognitive Behavior in Adulthood	10.1159/000434725
Autistic-Like Behaviors, Oxidative Stress Status, and Histopathological Changes in Cerebellum of Valproic Acid Rat Model of Autism Are Improved by the Combined Extract of Purple Rice and Silkworm Pupae	10.1155/2016/3206561
Potency of pre-post treatment of coenzyme Q10 and melatonin supplement in ameliorating the impaired fatty acid profile in rodent model of autism	10.3402/fnr.v60.28127
PRENATAL VALPROIC ACID EXPOSURE DISRUPTS TONOTOPIC c-FOS EXPRESSION IN THE RAT BRAINSTEM	10.1016/j.neuroscience.2015.10.043
Auditory responses in a rodent model of Attention Deficit Hyperactivity Disorder	10.1016/j.brainres.2015.09.038
Dopaminergic mediation of the discriminative stimulus functions of modafinil in rats	10.1007/s00213-015-4065-0
Hyperactivity and impaired attention in Gamma aminobutyric acid transporter subtype 1 gene knockout mice	10.1017/neu.2015.37
The Effects of Methylphenidate on Goal-directed Behavior in a Rat Model of ADHD	10.3389/fnbeh.2015.00326
Neuropsychopharmacotherapeutic efficacy of curcumin in experimental paradigm of autism spectrum disorders	10.1016/j.lfs.2015.09.012
Loss of Metabotropic Glutamate Receptor 5 Function on Peripheral Benzodiazepine Receptor in Mice Prenatally Exposed to LPS	10.1371/journal.pone.0142093
Ongoing behavioral state information signaled in the lateral habenula guides choice flexibility in freely moving rats	10.3389/fnbeh.2015.00295
Complete or partial reduction of the <i>Met</i> receptor tyrosine kinase in distinct circuits differentially impacts mouse behavior	10.1186/s11689-015-9131-8
Impulsivity and sensitivity to amount and delay of reinforcement in an animal model of ADHD	10.1016/j.bbr.2015.07.046
DYNAMIC CHANGES IN EXTRACELLULAR RELEASE OF GABA AND GLUTAMATE IN THE LATERAL SEPTUM DURING SOCIAL PLAY BEHAVIOR IN JUVENILE RATS: IMPLICATIONS FOR SEX-SPECIFIC REGULATION OF SOCIAL PLAY BEHAVIOR	10.1016/j.neuroscience.2015.08.052
An animal model of disengagement: Temporary inactivation of the superior colliculus impairs attention disengagement in rats	10.1016/j.bbr.2015.07.031
Modulation of schizophrenia-related genes in the forebrain of adolescent and adult rats exposed to maternal immune activation	10.1016/j.schres.2015.07.006
Comparative density of CCK- and PV-GABA cells within the cortex and hippocampus	10.3389/fnana.2015.00124
Nicotine-induced place conditioning and locomotor activity in an adolescent animal model of attention deficit/hyperactivity disorder (ADHD)	10.1016/j.bbr.2015.05.031
ABNORMAL NEURONAL MORPHOLOGY AND NEUROCHEMISTRY IN THE AUDITORY BRAINSTEM OF FMR1 KNOCKOUT RATS	10.1016/j.neuroscience.2015.06.061
ALTERED VISUAL PROCESSING IN A RODENT MODEL OF ATTENTION-DEFICIT HYPERACTIVITY DISORDER	10.1016/j.neuroscience.2015.07.003
Attenuation of methylphenidate-induced tolerance on cognition by buspirone co-administration
1,25-Dihydroxyvitamin D regulates expression of the tryptophan hydroxylase 2 and leptin genes: implication for behavioral influences of vitamin D	10.1096/fj.14-269811
Effects of sarizotan in animal models of ADHD: challenging pharmacokinetic-pharmacodynamic relationships	10.1007/s00702-015-1392-6
D-amphetamine improves attention performance in adolescent Wistar, but not in SHR rats, in a two-choice visual discrimination task	10.1007/s00213-015-3974-2
Restoration of Normal Cerebral Oxygen Consumption with Rapamycin Treatment in a Rat Model of Autism-Tuberous Sclerosis	10.1007/s12017-015-8359-5
Caudate neuronal recording in freely behaving animals following acute and chronic dose response methylphenidate exposure	10.1016/j.pbb.2015.06.003
Proteomic analysis of maternal separation-induced striatal changes in a rat model of ADHD: The spontaneously hypertensive rat	10.1016/j.jneumeth.2015.01.031
Effect of methylphenidate treatment during adolescence on norepinephrine transporter function in orbitofrontal cortex in a rat model of attention deficit hyperactivity disorder	10.1016/j.jneumeth.2015.02.002
Simultaneous glutamate recordings in the frontal cortex network with multisite biomorphic microelectrodes: New tools for ADHD research	10.1016/j.jneumeth.2015.01.018
Neuroprotective effect of Tagara, an Ayurvedic drug against methyl mercury induced oxidative stress using rat brain mitochondrial fractions	10.1186/s12906-015-0793-2
Quantifying Social Motivation in Mice Using Operant Conditioning	10.3791/53009
Prenatal immune activation alters hippocampal place cell firing characteristics in adult animals	10.1016/j.bbi.2015.03.012
Prenatal Stress Alters the Development of Socioemotional Behavior and Amygdala Neuron Excitability in Rats	10.1038/npp.2015.55
Novel splice variants in the 5â€²UTR of Gtf2i expressed in the rat brain: alternative 5â€²UTRs and differential expression in the neuronal dendrites	10.1111/jnc.13136
The 2-subunit of the nicotinic cholinergic receptor is specifically expressed in medial subpallium-derived cells of mammalian amygdala	10.1002/cne.23754
Reduced prefrontal dopaminergic activity in valproic acid-treated mouse autism model	10.1016/j.bbr.2015.04.022
Lipopolysaccharide Exposure Induces Maternal Hypozincemia, and Prenatal Zinc Treatment Prevents Autistic-Like Behaviors and Disturbances in the Striatal Dopaminergic and mTOR Systems of Offspring	10.1371/journal.pone.0134565
<i>In vivo</i> synaptic transmission and morphology in mouse models of Tuberous sclerosis, Fragile X syndrome, Neurofibromatosis type 1, and Costello syndrome	10.3389/fncel.2015.00234
In tribute to Bob Blanchard: Divergent behavioral phenotypes of 16p11.2 deletion mice reared in same-genotype versus mixed-genotype cages	10.1016/j.physbeh.2015.04.023
Melanocortin Receptor Agonists Facilitate Oxytocin-Dependent Partner Preference Formation in the Prairie Vole	10.1038/npp.2015.35
The Suppression of Maternal-Fetal Leukemia Inhibitory Factor Signal Relay Pathway by Maternal Immune Activation Impairs Brain Development in Mice	10.1371/journal.pone.0129011
Predictable enriched environment prevents development of hyper-emotionality in the VPA rat model of autism	10.3389/fnins.2015.00127
ADHD-like behaviour in the offspring of female rats exposed to low chlorpyrifos doses before pregnancy	10.1515/aiht-2015-66-2624
Neonatal Hypoxia-Ischemia Induces Attention-Deficit Hyperactivity Disorder-Like Behavior in Rats	10.1037/bne0000063
Psychostimulants and atomoxetine alter the electrophysiological activity of prefrontal cortex neurons, interaction with catecholamine and glutamate NMDA receptors	10.1007/s00213-014-3849-y
Lens GABA receptors are a target of GABA-related agonists that mitigate experimental myopia	10.1016/j.mehy.2015.03.008
Comparison of the validity of the use of the spontaneously hypertensive rat as a model of attention deficit hyperactivity disorder in males and females	10.1016/j.bbr.2015.02.029
Suppression of NMDA receptor function in mice prenatally exposed to valproic acid improves social deficits and repetitive behaviors	10.3389/fnmol.2015.00017
Zinc Inhibits Hedgehog Autoprocessing <i>LINKING ZINC DEFICIENCY WITH HEDGEHOG ACTIVATION</i>	10.1074/jbc.M114.623264
A coding-independent function of an alternative Ube3a transcript during neuronal development	10.1038/nn.3996
The interaction between maternal immune activation and alpha 7 nicotinic acetylcholine receptor in regulating behaviors in the offspring	10.1016/j.bbi.2015.02.005
Gadd45b is an epigenetic regulator of juvenile social behavior and alters local pro-inflammatory cytokine production in the rodent amygdala	10.1016/j.bbi.2015.02.018
Alterations in sociability and functional brain connectivity caused by early-life seizures are prevented by bumetanide	10.1016/j.nbd.2015.02.015
Putative therapeutic targets for symptom subtypes of adult ADHD: D4 receptor agonism and COMT inhibition improve attention and response inhibition in a novel translational animal model	10.1016/j.euroneuro.2014.11.016
The effect of organic anion transporter 3 inhibitor probenecid on bumetanide levels in the brain: an integrated <i>in vivo</i> microdialysis study in the rat	10.1111/jphp.12341
Increased sociability and gene expression of oxytocin and its receptor in the brains of rats affected prenatally by valproic acid	10.1016/j.pbb.2015.01.021
Differential Gene Expression Patterns in Developing Sexually Dimorphic Rat Brain Regions Exposed to Antiandrogenic, Estrogenic, or Complex Endocrine Disruptor Mixtures: Glutamatergic Synapses as Target	10.1210/en.2014-1504
Alterations in brain neurotrophic and glial factors following early age chronic methylphenidate and cocaine administration	10.1016/j.bbr.2014.12.058
Differential alterations in the morphology and electrophysiology of layer II pyramidal cells in the primary visual cortex of a mouse model prenatally exposed to LPS	10.1016/j.neulet.2015.02.043
Relationships among Parvalbumin-Immunoreactive Neuron Density, Phase-Locked Gamma Oscillations, and Autistic/Schizophrenic Symptoms in PDGFR-Î² Knock-Out and Control Mice	10.1371/journal.pone.0119258
Effects of clinically relevant doses of methyphenidate on spatial memory, behavioral sensitization and open field habituation: A time related study	10.1016/j.bbr.2014.12.031
Effects of prefrontal cortex and hippocampal NMDA NR1-subunit deletion on complex cognitive and social behaviors	10.1016/j.brainres.2014.10.037
Reduced isolation-induced pup ultrasonic communication in mouse pups lacking brain serotonin	10.1186/s13229-015-0003-6
Behavioral alterations in rat offspring following maternal immune activation and ELR-CXC chemokine receptor antagonism during pregnancy: Implications for neurodevelopmental psychiatric disorders	10.1016/j.pnpbp.2014.11.002
Cross-Fostering Differentially Affects ADHD-Related Behaviors in Spontaneously Hypertensive Rats	10.1002/dev.21286
Effects of Neonatal Fluoxetine Exposure on Behavior Across Development in Rats Selectively Bred for an Infantile Affective Trait	10.1002/dev.21264
Immunization with DISC1 protein in an animal model of ADHD influences behavior and excitatory amino acids in prefrontal cortex and striatum	10.1007/s00726-014-1897-6
Enhanced inhibitory control by neuropeptide Y Y5 receptor blockade in rats	10.1007/s00213-014-3730-z
Lack of Neuronal Nitric Oxide Synthase Results in Attention Deficit Hyperactivity Disorder-Like Behaviors in Mice	10.1037/bne0000031
Interplay between pro-inflammatory cytokines and brain oxidative stress biomarkers: Evidence of parallels between butyl paraben intoxication and the valproic acid brain physiopathology in autism rat model	10.1016/j.cyto.2014.10.027
Intracerebroventricular injection of propionic acid, an enteric metabolite implicated in autism, induces social abnormalities that do not differ between seizure-prone (FAST) and seizure-resistant (SLOW) rats	10.1016/j.bbr.2014.10.050
Embryological exposure to valproic acid disrupts morphology of the deep cerebellar nuclei in a sexually dimorphic way	10.1016/j.ijdevneu.2014.10.003
Biochemical, Histopathological and Morphological Profiling of a Rat Model of Early Immune Stimulation: Relation to Psychopathology	10.1371/journal.pone.0115439
Disruption of Transient Serotonin Accumulation by Non-Serotonin-Producing Neurons Impairs Cortical Map Development	10.1016/j.celrep.2014.12.033
Methylphenidate and Atomoxetine Inhibit Social Play Behavior through Prefrontal and Subcortical Limbic Mechanisms in Rats	10.1523/JNEUROSCI.2945-14.2015
Alteration of spontaneous spectral powers and coherences of local field potential in prenatal valproic acid mouse model of autism
Differential Local Connectivity and Neuroinflammation Profiles in the Medial Prefrontal Cortex and Hippocampus in the Valproic Acid Rat Model of Autism	10.1159/000375489
Pancreatic Response to Gold Nanoparticles Includes Decrease of Oxidative Stress and Inflammation In Autistic Diabetic Model	10.1159/000369721
Effects of perinatal methylphenidate (MPH) treatment on postweaning behaviors of male and female Sprague-Dawley rats	10.1016/j.ntt.2014.12.002
Prenatal immune challenge in rats: Effects of polyinosinic-polycytidylic acid on spatial learning, prepulse inhibition, conditioned fear, and responses to MK-801 and amphetamine	10.1016/j.ntt.2014.10.007
Maternal viral infection during pregnancy impairs development of fetal serotonergic neurons	10.1016/j.braindev.2014.03.007
Vagal nerve stimulation blocks interleukin 6-dependent synaptic hyperexcitability induced by lipopolysaccharide-induced acute stress in the rodent prefrontal cortex	10.1016/j.bbi.2014.07.020
Cadherin-8 Expression, Synaptic Localization, and Molecular Control of Neuronal Form in Prefrontal Corticostriatal Circuits	10.1002/cne.23666
Understanding the behavioural phenotype of the precocial spiny mouse	10.1016/j.bbr.2014.08.035
Sex-specific enhanced behavioral toxicity induced by maternal exposure to a mixture of low dose endocrine-disrupting chemicals	10.1016/j.neuro.2014.09.008
Could acupuncture have a role in the treatment of autism spectrum disorder via modulation of BDNF expression and activation?	10.1136/acupmed-2014-010602
Abnormal emotional learning in a rat model of autism exposed to valproic acid <i>in utero</i>	10.3389/fnbeh.2014.00387
Prenatal stress increases the striatal and hippocampal expression of correlating c-FOS and serotonin transporters in murine offspring	10.1016/j.ijdevneu.2014.07.006
Alpha 2A adrenergic receptor agonist, guanfacine, attenuates cocaine-related impairments of inhibitory response control and working memory in animal models	10.1016/j.pbb.2014.09.010
Chronic treatment with valproic acid or sodium butyrate attenuates novel object recognition deficits and hippocampal dendritic spine loss in a mouse model of autism	10.1016/j.pbb.2014.08.013
Differential regulation of observational fear and neural oscillations by serotonin and dopamine in the mouse anterior cingulate cortex	10.1007/s00213-014-3581-7
The spontaneously hypertensive rat/Izm (SHR/Izm) shows attention deficit/hyperactivity disorder-like behaviors but without impulsive behavior: Therapeutic implications of low-dose methylphenidate	10.1016/j.bbr.2014.08.026
Enhancement of gamma activity after selective activation of dopamine D4 receptors in freely moving rats and in a neurodevelopmental model of schizophrenia	10.1007/s00429-013-0607-6
Oscillatory Activity in the Medial Prefrontal Cortex and Nucleus Accumbens Correlates with Impulsivity and Reward Outcome	10.1371/journal.pone.0111300
The effects of atomoxetine and methylphenidate on the prepulse inhibition of the acoustic startle response in mice	10.1016/j.pnpbp.2014.06.003
Dietary-induced binge eating increases prefrontal cortex neural activation to restraint stress and increases binge food consumption following chronic guanfacine	10.1016/j.pbb.2014.08.003
Autism-relevant social abnormalities in mice exposed perinatally to extremely low frequency electromagnetic fields	10.1016/j.ijdevneu.2014.06.010
Glutamate Carboxypeptidase II Inhibition Behaviorally and Physiologically Improves Pyridoxine-Induced Neuropathy in Rats	10.1371/journal.pone.0102936
Reacquisition of cocaine conditioned place preference and its inhibition by previous social interaction preferentially affect D1-medium spiny neurons in the accumbens corridor	10.3389/fnbeh.2014.00317
Long-term valproic acid exposure increases the number of neocortical neurons in the developing rat brain. A possible new animal model of autism	10.1016/j.neulet.2014.07.036
Disrupted in Schizophrenia 1 Modulates Medial Prefrontal Cortex Pyramidal Neuron Activity Through cAMP Regulation of Transient Receptor Potential C and Small-Conductance K<SUP>+</SUP> Channels	10.1016/j.biopsych.2013.12.019
JNK1 controls dendritic field size in L2/3 and L5 of the motor cortex, constrains soma size, and influences fine motor coordination	10.3389/fncel.2014.00272
Tiagabine Improves Hippocampal Long-Term Depression in Rat Pups Subjected to Prenatal Inflammation	10.1371/journal.pone.0106302
Effects of developmental methylphenidate (MPH) treatment on monoamine neurochemistry of male and female rats	10.1016/j.ntt.2014.08.001
<i>In Utero</i> Exposure to Valproic Acid Changes Sleep in Juvenile Rats: A Model for Sleep Disturbances in Autism	10.5665/sleep.3998
Using the five-choice serial reaction time task to examine the effects of atomoxetine and methylphenidate in the male spontaneously hypertensive rat	10.1016/j.pbb.2014.06.001
Prepuberal intranasal dopamine treatment in an animal model of ADHD ameliorates deficient spatial attention, working memory, amino acid transmitters and synaptic markers in prefrontal cortex, ventral and dorsal striatum	10.1007/s00726-014-1753-8
ENHANCED VISUAL RESPONSES IN THE SUPERIOR COLLICULUS IN AN ANIMAL MODEL OF ATTENTION-DEFICIT HYPERACTIVITY DISORDER AND THEIR SUPPRESSION BY D-AMPHETAMINE	10.1016/j.neuroscience.2014.05.054
Deficient tonic GABAergic conductance and synaptic balance in the fragile X syndrome amygdala	10.1152/jn.00597.2013
Stimulation of postsynapse adrenergic Î±<sub>2A</sub> receptor improves attention/cognition performance in an animal model of attention deficit hyperactivity disorder	10.1016/j.bbr.2014.05.044
Sex-dependent changes in ADHD-like behaviors in juvenile rats following cortical dopamine depletion	10.1016/j.bbr.2014.05.024
Juvenile manifestation of ultrasound communication deficits in the neuroligin-4 null mutant mouse model of autism	10.1016/j.bbr.2014.05.019
Ameliorating effect of piperine on behavioral abnormalities and oxidative markers in sodium valproate induced autism in BALB/C mice	10.1016/j.bbr.2014.04.045
Pay attention to impulsivity: Modelling low attentive and high impulsive subtypes of adult ADHD in the 5-choice continuous performance task (5C-CPT) in female rats	10.1016/j.euroneuro.2014.04.008
Reversal of reduced parvalbumin neurons in hippocampus and amygdala of Angelman syndrome model mice by chronic treatment of fluoxetine	10.1111/jnc.12726
TrkB interacts with ErbB4 and regulates NRG1-induced NR2B phosphorylation in cortical neurons before synaptogenesis	10.1186/s12964-014-0047-9
Effects of dopamine D1 receptor blockade in the prelimbic prefrontal cortex or lateral dorsal striatum on frontostriatal function in Wistar and Spontaneously Hypertensive Rats	10.1016/j.bbr.2014.04.018
Partial inactivation of nucleus accumbens core decreases delay discounting in rats without affecting sensitivity to delay or magnitude	10.1016/j.bbr.2014.03.044
Nicotine-stimulated release of [<SUP>3</SUP>H]norepinephrine is reduced in the hippocampus of an animal model of attention-deficit/hyperactivity disorder, the spontaneously hypertensive rat	10.1016/j.brainres.2014.05.005
Integrative proteomic analysis of the NMDA NR1 knockdown mouse model reveals effects on central and peripheral pathways associated with schizophrenia and autism spectrum disorders	10.1186/2040-2392-5-38
Postsynaptic Distribution of IRSp53 in Spiny Excitatory and Inhibitory Neurons	10.1002/cne.23526
Adolescent Risperidone treatment alters protein expression associated with protein trafficking and cellular metabolism in the adult rat prefrontal cortex	10.1002/pmic.201300466
Detrimental effects of acute nicotine on the response-withholding performance of spontaneously hypertensive and Wistar Kyoto rats	10.1007/s00213-013-3412-2
Post-transcriptional regulation of the creatine transporter gene: Functional relevance of alternative splicing	10.1016/j.bbagen.2014.02.012
Degraded speech sound processing in a rat model of fragile X syndrome	10.1016/j.brainres.2014.03.049
Heightened fear in response to a safety cue and extinguished fear cue in a rat model of maternal immune activation	10.3389/fnbeh.2014.00168
Atomoxetine-Induced Increases in Monoamine Release in the Prefrontal Cortex are Similar in Spontaneously Hypertensive Rats and Wistar-Kyoto Rats	10.1007/s11064-014-1275-5
Ventral medial prefrontal cortex inactivation impairs impulse control but does not affect delay-discounting in rats	10.1016/j.bbr.2014.02.013
Effects of acute and chronic administration of venlafaxine and desipramine on extracellular monoamine levels in the mouse prefrontal cortex and striatum	10.1016/j.ejphar.2014.02.012
Long-term behavioral effects of neonatal blockade of gastrin-releasing peptide receptors in rats: Similarities to autism spectrum disorders	10.1016/j.bbr.2014.01.008
Effects of developmental hyperserotonemia on juvenile play behavior, oxytocin and serotonin receptor expression in the hypothalamus are age and sex dependent	10.1016/j.physbeh.2014.01.036
Prepuberal Stimulation of 5-HT7-R by LP-211 in a Rat Model of Hyper-Activity and Attention-Deficit: Permanent Effects on Attention, Brain Amino Acids and Synaptic Markers in the Fronto-Striatal Interface	10.1371/journal.pone.0083003
Aberrant CaMKII activity in the medial prefrontal cortex is associated with cognitive dysfunction in ADHD model rats	10.1016/j.brainres.2014.02.025
Transgenerational effects of social stress on social behavior, corticosterone, oxytocin, and prolactin in rats	10.1016/j.yhbeh.2014.03.005
Effect of age on methylphenidate-induced conditioned taste avoidance and related BDNF/TrkB signaling in the insular cortex of the rat	10.1007/s00213-014-3500-y
Dose-dependent effects of chronic central infusion of oxytocin on anxiety, oxytocin receptor binding and stress-related parameters in mice	10.1016/j.psyneuen.2014.01.021
The effects of clinically relevant doses of amphetamine and methylphenidate on signal detection and DRL in rats	10.1016/j.neuropharm.2014.01.018
Chronic and Acute Intranasal Oxytocin Produce Divergent Social Effects in Mice	10.1038/npp.2013.310
Applying mass spectrometry-based qualitative proteomics to human amygdaloid complex	10.3389/fncel.2014.00080
Penty1-4-yn-VPA, a histone deacetylase inhibitor, ameliorates deficits in social behavior and cognition in a rodent model of autism spectrum disorders	10.1016/j.ejphar.2014.01.050
Effects of perinatal methylphenidate (MPH) treatment in male and female Sprague-Dawley offspring	10.1016/j.ntt.2014.01.004
Deficient neuron-microglia signaling results in impaired functional brain connectivity and social behavior	10.1038/nn.3641
Differences in the neurochemical and behavioural profiles of lisdexamfetamine methylphenidate and modafinil revealed by simultaneous dual-probe microdialysis and locomotor activity measurements in freely-moving rats	10.1177/0269881113513850
Acute and chronic dose-response effect of methylphenidate on ventral tegmental area neurons correlated with animal behavior	10.1007/s00702-013-1101-2
Selected biomarkers as predictive tools in testing efficacy of melatonin and coenzyme Q on propionic acid - induced neurotoxicity in rodent model of autism	10.1186/1471-2202-15-34
Epigenetic histone modification regulates developmental lead exposure induced hyperactivity in rats	10.1016/j.toxlet.2013.11.025
Pax6-Dependent Cortical Glutamatergic Neuronal Differentiation Regulates Autism-Like Behavior in Prenatally Valproic Acid-Exposed Rat Offspring	10.1007/s12035-013-8535-2
Persistent Î±<sub>1</sub>-adrenergic receptor function in the nucleus locus coeruleus causes hyperexcitability in AD/HD model rats	10.1152/jn.01103.2012
Noradrenergic Î±<sub>2A</sub>-receptor stimulation in the ventral hippocampus reduces impulsive decision-making	10.1007/s00213-013-3262-y
Late onset deficits in synaptic plasticity in the valproic acid rat model of autism	10.3389/fncel.2014.00023
Effects of acute prenatal exposure to ethanol on microRNA expression are ameliorated by social enrichment	10.3389/fped.2014.00103
Alpha-lipoic acid effects on brain glial functions accompanying double-stranded RNA antiviral and inflammatory signaling	10.1016/j.neuint.2013.11.006
SynGAP Regulates Protein Synthesis and Homeostatic Synaptic Plasticity in Developing Cortical Networks	10.1371/journal.pone.0083941
Evidence for reduced tonic-levels of GABA in the hippocampus of an animal model of ADHD, the spontaneously hypertensive rat	10.1016/j.brainres.2013.10.023
Proposed Toxic and Hypoxic Impairment of a Brainstem Locus in Autism	10.3390/ijerph10126955
Isopropylphenidate: An Ester Homolog of Methylphenidate with Sustained and Selective Dopaminergic Activity and Reduced Drug Interaction Liability	10.1089/cap.2013.0074
Adolescent Atomoxetine Treatment in a Rodent Model of ADHD: Effects on Cocaine Self-Administration and Dopamine Transporters in Frontostriatal Regions	10.1038/npp.2013.163
Effect of diclofenac and antidepressants on the inflammatory response in astrocyte cell culture	10.1007/s10787-013-0181-9
Functional integrity of the habenula is necessary for social play behaviour in rats	10.1111/ejn.12353
Effect of thimerosal on the neurodevelopment of premature rats	10.1007/s12519-013-0443-z
Methylphenidate amplifies the potency and reinforcing effects of amphetamines by increasing dopamine transporter expression	10.1038/ncomms3720
Low-Dose Thyroxine Attenuates Autism-Associated Adverse Effects of Fetal Alcohol in Male Offspring's Social Behavior and Hippocampal Gene Expression	10.1111/acer.12183
The Major Brain Cholesterol Metabolite 24(S)-Hydroxycholesterol Is a Potent Allosteric Modulator of <i>N</i>-Methyl-D-Aspartate Receptors	10.1523/JNEUROSCI.2619-13.2013
Assessing Social Engagement in Heterogeneous Groups of Zebrafish: A New Paradigm for Autism-Like Behavioral Responses	10.1371/journal.pone.0075955
Shank3 Deficiency Induces NMDA Receptor Hypofunction via an Actin-Dependent Mechanism	10.1523/JNEUROSCI.1175-13.2013
Combined prenatal and postnatal butyl paraben exposure produces autism-like symptoms in offspring: Comparison with valproic acid autistic model	10.1016/j.pbb.2013.08.016
An Influence of Delayed Reinforcement on the Effectiveness of Psychostimulants to Enhance Indices of Attention Under a Five-Choice Serial Reaction Time Procedure in Male Rats	10.1037/a0033726
Antiaggressive activity of central oxytocin in male rats	10.1007/s00213-013-3124-7
A Novel Translational Assay of Response Inhibition and Impulsivity: Effects of Prefrontal Cortex Lesions, Drugs Used in ADHD, and Serotonin 2C Receptor Antagonism	10.1038/npp.2013.112
Effect of a Single Neonatal Oxytocin Treatment (Hormonal Imprinting) on the Biogenic Amine Level of the Adult Rat Brain: Could Oxytocin-Induced Labor Cause Pervasive Developmental Diseases?	10.1177/1933719113483010
5,7-Dihydroxy-6-methoxy-4â€²-phenoxyflavone, a derivative of oroxylin A improves attention-deficit/hyperactivity disorder (ADHD)-like behaviors in spontaneously hypertensive rats	10.1016/j.ejphar.2013.05.002
Sexual experience increases oxytocin receptor gene expression and protein in the medial preoptic area of the male rat	10.1016/j.psyneuen.2013.02.002
Moderate and severe perinatal asphyxia induces differential effects on cocaine sensitization in adult rats	10.1002/syn.21660
Prosocial effects of oxytocin in two mouse models of autism spectrum disorders	10.1016/j.neuropharm.2013.04.038
Composition of long chain polyunsaturated fatty acids (LC-PUFAs) in different encephalic regions and its association with behavior in spontaneous hypertensive rat (SHR)	10.1016/j.brainres.2013.05.029
Impulsivity and home-cage activity are decreased by lentivirus-mediated silencing of serotonin transporter in the rat hippocampus	10.1016/j.neulet.2013.05.076
Oxytocin enhances hippocampal spike transmission by modulating fast-spiking interneurons	10.1038/nature12330
MHCI Requires MEF2 Transcription Factors to Negatively Regulate Synapse Density during Development and in Disease	10.1523/JNEUROSCI.2366-13.2013
Postnatal maturation of GABAergic transmission in the rat basolateral amygdala	10.1152/jn.01105.2012
Swimming exercise alleviates the symptoms of attention-deficit hyperactivity disorder in spontaneous hypertensive rats	10.3892/mmr.2013.1531
Treadmill exercise ameliorates motor disturbance through inhibition of apoptosis in the cerebellum of valproic acid-induced autistic rat pups	10.3892/mmr.2013.1518
General developmental health in the VPA-rat model of autism	10.3389/fnbeh.2013.00088
Adolescence methylphenidate treatment in a rodent model of attention deficit/hyperactivity disorder: Dopamine transporter function and cellular distribution in adulthood	10.1016/j.bcp.2013.04.013
Alterations in the endocannabinoid system in the rat valproic acid model of autism	10.1016/j.bbr.2013.04.043
LOW DOPAMINE D5 RECEPTOR DENSITY IN HIPPOCAMPUS IN AN ANIMAL MODEL OF ATTENTION-DEFICIT/HYPERACTIVITY DISORDER (ADHD)	10.1016/j.neuroscience.2013.03.036
Strong genetic influences on measures of behavioral-regulation among inbred rat strains	10.1111/gbb.12050
Gamma aminobutyric acid transporter subtype 1 gene knockout mice: a new model for attention deficit/hyperactivity disorder	10.1093/abbs/gmt043
Baseline-Dependent Effects of Cocaine Pre-Exposure on Impulsivity and D<sub>2/3</sub> Receptor Availability in the Rat Striatum: Possible Relevance to the Attention-Deficit Hyperactivity Syndrome	10.1038/npp.2013.44
REARRANGEMENT OF THE DENDRITIC MORPHOLOGY IN LIMBIC REGIONS AND ALTERED EXPLORATORY BEHAVIOR IN A RAT MODEL OF AUTISM SPECTRUM DISORDER	10.1016/j.neuroscience.2013.03.030
SPIRALING DOPAMINERGIC CIRCUITRY FROM THE VENTRAL STRIATUM TO DORSAL STRIATUM IS AN EFFECTIVE FEED-FORWARD LOOP	10.1016/j.neuroscience.2013.03.023
The role of Homer 1a in increasing locomotor activity and non-selective attention, and impairing learning and memory abilities	10.1016/j.brainres.2013.03.030
Prepulse inhibition (PPI) disrupting effects of <i>Glycyrrhiza glabra</i> extract in mice: A possible role of monoamines	10.1016/j.neulet.2013.03.055
Effects of the Chemical Chaperone 4-Phenylbutylate on the Function of the Serotonin Transporter (SERT) Expressed in COS-7 Cells	10.1254/jphs.12194FP
Modafinil Alone and in Combination With Low Dose Amphetamine Does Not Establish Conditioned Place Preference in Male Sprague-Dawley Rats	10.1037/a0031832
Human alpha- and beta-NRXN1 isoforms rescue behavioral impairments of Caenorhabditis elegans neurexin-deficient mutants	10.1111/gbb.12046
Comparative gene expression analysis of the amygdala in autistic rat models produced by pre- and post-natal exposures to valproic acid	10.2131/jts.38.391
Aberrant Cerebellar Neurotrophin-3 Expression Induced by Lipopolysaccharide Exposure During Brain Development	10.1007/s12311-012-0446-7
Performance on a strategy set shifting task during adolescence in a genetic model of attention deficit/hyperactivity disorder: Methylphenidate vs. atomoxetine treatments	10.1016/j.bbr.2013.01.027
The effects of prenatal exposure to valproic acid on the initial development of serotonergic neurons	10.1016/j.ijdevneu.2013.01.006
The BTBR Mouse Model of Autism Spectrum Disorders Has Learning and Attentional Impairments and Alterations in Acetylcholine and Kynurenic Acid in Prefrontal Cortex	10.1371/journal.pone.0062189
The effects of enriched environment on BDNF expression in the mouse cerebellum depending on the length of exposure	10.1016/j.bbr.2012.12.047
Effects of atomoxetine on locomotor activity and impulsivity in the spontaneously hypertensive rat	10.1016/j.bbr.2012.12.025
Behavioural effects of monoamine reuptake inhibitors on symptomatic domains in an animal model of attention-deficit/hyperactivity disorder	10.1016/j.pbb.2013.01.009
Placenta-derived hypo-serotonin situations in the developing forebrain cause autism	10.1016/j.mehy.2013.01.002
Morphology of the facial motor nuclei in a rat model of autism during early development	10.1016/j.ijdevneu.2012.12.002
Contactin 4,-5 and-6 differentially regulate neuritogenesis while they display identical PTPRG binding sites	10.1242/bio.20133343
Constitutively active group I mGlu receptors and PKMzeta regulate synaptic transmission in developing perirhinal cortex	10.1016/j.neuropharm.2012.03.010
Effects of serotonin-norepinephrine reuptake inhibitors on locomotion and prefrontal monoamine release in spontaneously hypertensive rats	10.1016/j.ejphar.2013.01.033
Maternal separation increases GABA<sub>A</sub> receptor-mediated modulation of norepinephrine release in the hippocampus of a rat model of ADHD, the spontaneously hypertensive rat	10.1016/j.brainres.2012.12.029
Hippocampal Neuroligin-2 Overexpression Leads to Reduced Aggression and Inhibited Novelty Reactivity in Rats	10.1371/journal.pone.0056871
DNA Methylation of Specific CpG Sites in the Promoter Region Regulates the Transcription of the Mouse Oxytocin Receptor	10.1371/journal.pone.0056869
An ontology-based segmentation scheme for tracking postnatal changes in the developing rodent brain with MRI	10.1016/j.neuroimage.2012.11.037
CHRONIC D-AMPHETAMINE ADMINISTERED FROM CHILDHOOD TO ADULTHOOD DOSE-DEPENDENTLY INCREASES THE SURVIVAL OF NEW NEURONS IN THE HIPPOCAMPUS OF MALE C57BL/6J MICE	10.1016/j.neuroscience.2012.11.028
Interaction between autism-linked MDGAs and neuroligins suppresses inhibitory synapse development	10.1083/jcb.201206028
Low-dose adolescent nicotine and methylphenidate have additive effects on adult behavior and neurochemistry	10.1016/j.pbb.2012.12.005
Synthesis, radiolabeling and bioevaluation of a novel arylpiperazine derivative containing triazole as a 5-HT<sub>1A</sub> receptor imaging agents	10.1016/j.nucmedbio.2012.10.004
Investigating the roles of different monoamine transmitters and impulse control using the 5-choice serial reaction time task	10.1177/0269881112466182
In Vivo Occupancy of Dopamine D<sub>3</sub> Receptors by Antagonists Produces Neurochemical and Behavioral Effects of Potential Relevance to Attention-Deficit-Hyperactivity Disorder	10.1124/jpet.112.198895
Appetitive and consummative responding for liquid sucrose in the spontaneously hypertensive rat model of attention deficit hyperactivity disorder	10.1016/j.bbr.2012.10.025
Impulsive choice behavior in four strains of rats: Evaluation of possible models of Attention-Deficit/Hyperactivity Disorder	10.1016/j.bbr.2012.10.017
Effect of Maternal Lipopolysaccharide Administration on the Development of Dopaminergic Receptors and Transporter in the Rat Offspring	10.1371/journal.pone.0054439
A sensitive and selective quantification of catecholamine neurotransmitters in rat microdialysates by pre-column dansyl chloride derivatization using liquid chromatography-tandem mass spectrometry	10.1016/j.jchromb.2012.09.034
White Matter Injury and Autistic-Like Behavior Predominantly Affecting Male Rat Offspring Exposed to Group B Streptococcal Maternal Inflammation	10.1159/000355656
Oroxylin A improves attention deficit hyperactivity disorder-like behaviors in the spontaneously hypertensive rat and inhibits reuptake of dopamine in vitro	10.1007/s12272-013-0009-6
Amphetamine-induced locomotion in a hyperdopaminergic ADHD mouse model depends on genetic background	10.1016/j.pbb.2012.09.020
Increased Locomotor Activity and Non-Selective Attention and Impaired Learning Ability in SD Rats after Lentiviral Vector-Mediated RNA Interference of Homer 1a in the Brain	10.7150/ijms.4892
A selective dopamine reuptake inhibitor improves prefrontal cortex-dependent cognitive function: Potential relevance to attention deficit hyperactivity disorder	10.1016/j.neuropharm.2012.07.005
Marine omega-3 polyunsaturated fatty acids induce sex-specific changes in reinforcer-controlled behaviour and neurotransmitter metabolism in a spontaneously hypertensive rat model of ADHD	10.1186/1744-9081-8-56
Physical Exercise and Catecholamine Reuptake Inhibitors Affect Orienting Behavior and Social Interaction in a Rat Model of Attention-Deficit/Hyperactivity Disorder	10.1037/a0030488
The spontaneously hypertensive and Wistar Kyoto rat models of ADHD exhibit sub-regional differences in dopamine release and uptake in the striatum and nucleus accumbens	10.1016/j.neuropharm.2012.08.020
Immunization with DAT fragments is associated with long-term striatal impairment, hyperactivity and reduced cognitive flexibility in mice	10.1186/1744-9081-8-54
Retrograde Changes in Presynaptic Function Driven by Dendritic mTORC1	10.1523/JNEUROSCI.2149-12.2012
Social memory, amnesia, and autism: Brain oxytocin secretion is regulated by NAD<SUP>+</SUP> metabolites and single nucleotide polymorphisms of CD38	10.1016/j.neuint.2012.01.030
Effects of brief stress exposure during early postnatal development in Balb/CByJ mice: II. Altered cortical morphology	10.1002/dev.21028
Hyperactivity, increased nicotine consumption and impaired performance in the five-choice serial reaction time task in adolescent rats prenatally exposed to nicotine	10.1007/s00213-012-2728-7
The GABA Excitatory/Inhibitory Shift in Brain Maturation and Neurological Disorders	10.1177/1073858412438697
Isolation rearing as a preclinical model of attention/deficit-hyperactivity disorder	10.1016/j.bbr.2012.04.043
Hypoactivity of the central dopaminergic system and autistic-like behavior induced by a single early prenatal exposure to lipopolysaccharide	10.1002/jnr.23089
Mercury-induced toxicity of rat cortical neurons is mediated through N-methyl-D-Aspartate receptors	10.1186/1756-6606-5-30
The Role of Aldehyde Oxidase and Xanthine Oxidase in the Biotransformation of a Novel Negative Allosteric Modulator of Metabotropic Glutamate Receptor Subtype 5	10.1124/dmd.112.046136
Increased affective ultrasonic communication during fear learning in adult male rats exposed to maternal immune activation	10.1016/j.jpsychires.2012.05.010
Synergistic tonic and phasic activity of the locus coeruleus norepinephrine (LC-NE) arousal system is required for optimal attentional performance	10.1007/s11011-012-9287-9
Class I histone deacetylase inhibition ameliorates social cognition and cell adhesion molecule plasticity deficits in a rodent model of autism spectrum disorder	10.1016/j.neuropharm.2012.05.042
Effects of ADHD therapeutic agents, methylphenidate and atomoxetine, on hippocampal neurogenesis in the adolescent mouse dentate gyrus	10.1016/j.neulet.2012.07.029
Purkinje cell dysfunction and delayed death in plasma membrane calcium ATPase 2-heterozygous mice	10.1016/j.mcn.2012.07.001
Modeling socially anhedonic syndromes: genetic and pharmacological manipulation of opioid neurotransmission in mice	10.1038/tp.2012.83
Behavior Modification After Inactivation of Cerebellar Dentate Nuclei	10.1037/a0028701
Norepinephrine and Dopamine Modulate Impulsivity on the Five-Choice Serial Reaction Time Task Through Opponent Actions in the Shell and Core Sub-Regions of the Nucleus Accumbens	10.1038/npp.2012.53
SAR110894, a potent histamine H<sub>3</sub>-receptor antagonist, displays procognitive effects in rodents	10.1016/j.pbb.2012.04.004
Clozapine decreases exploratory activity and increases anxiety-like behaviour in the Wistar-Kyoto rat but not the spontaneously hypertensive rat model of attention-deficit/hyperactivity disorder	10.1016/j.brainres.2012.05.047
Absence of social conditioned place preference in BTBR T+tf/J mice: Relevance for social motivation testing in rodent models of autism	10.1016/j.bbr.2012.04.040
Functional Phenotypic Rescue of <i>Caenorhabditis elegans</i> Neuroligin-Deficient Mutants by the Human and Rat <i>NLGN1</i> Genes	10.1371/journal.pone.0039277
Prenatal activation of Toll-like receptors-3 by administration of the viral mimetic poly(I:C) changes synaptic proteins, N-methyl-D-aspartate receptors and neurogenesis markers in offspring	10.1186/1756-6606-5-22
Positive allosteric modulation of Î±4Î²2 nAChR agonist induced behaviour	10.1016/j.brainres.2012.03.064
Pharmacological characterization of the norepinephrine and dopamine reuptake inhibitor EB-1020: Implications for treatment of attention-deficit hyperactivity disorder	10.1002/syn.21538
GABA system changes in methylphenidate sensitized female rats	10.1016/j.bbr.2012.03.017
The selective norepinephrine reuptake inhibitor atomoxetine counteracts behavioral impairments in trimethyltin-intoxicated rats	10.1016/j.ejphar.2012.02.045
Bacopa monniera (L.) Wettst Ameliorates Behavioral Alterations and Oxidative Markers in Sodium Valproate Induced Autism in Rats	10.1007/s11064-012-0717-1
Maternal immune activation by LPS selectively alters specific gene expression profiles of interneuron migration and oxidative stress in the fetus without triggering a fetal immune response	10.1016/j.bbi.2012.01.015
Neonatal Behavioral Changes in Rats With Gestational Exposure to Lipopolysaccharide: A Prenatal Infection Model for Developmental Neuropsychiatric Disorders	10.1093/schbul/sbq098
Maternal immune activation by poly(I:C) induces expression of cytokines IL-1Î² and IL-13, chemokine MCP-1 and colony stimulating factor VEGF in fetal mouse brain	10.1186/1742-2094-9-83
Prenatal exposure to valproic acid enhances synaptic plasticity in the medial prefrontal cortex and fear memories	10.1016/j.brainresbull.2012.01.011
The Use of Pharmacological-challenge fMRI in Pre-clinical Research: Application to the 5-HT System	10.3791/3956
Prostaglandin E2 is an endogenous modulator of cerebellar development and complex behavior during a sensitive postnatal period	10.1111/j.1460-9568.2012.08032.x
Characterization of a semi-rapid method for assessing delay discounting in rodents	10.1016/j.pbb.2012.01.006
Selective bilateral lesion to caudate nucleus modulates the acute and chronic methylphenidate effects	10.1016/j.pbb.2012.01.002
Prenatal exposure to bacterial endotoxin reduces the number of GAD67-and reelin-immunoreactive neurons in the hippocampus of rat offspring	10.1016/j.euroneuro.2011.08.001
Acute and chronic methylphenidate modulates the neuronal activity of the caudate nucleus recorded from freely behaving rats	10.1016/j.brainresbull.2011.10.008
Neonatal serotonin (5-HT) depletion does not affect spatial learning and memory in rats	10.1016/S1734-1140(12)70764-8
Minocycline treatment reverses ultrasonic vocalization production deficit in a mouse model of Fragile X Syndrome	10.1016/j.brainres.2011.12.041
Administration of Thimerosal to Infant Rats Increases Overflow of Glutamate and Aspartate in the Prefrontal Cortex: Protective Role of Dehydroepiandrosterone Sulfate	10.1007/s11064-011-0630-z
Dopamine D4 receptor stimulation in GABAergic projections of the globus pallidus to the reticular thalamic nucleus and the substantia nigra reticulata of the rat decreases locomotor activity	10.1016/j.neuropharm.2011.11.001
Nicotinic Î±5 Subunits Drive Developmental Changes in the Activation and Morphology of Prefrontal Cortex Layer VI Neurons	10.1016/j.biopsych.2011.09.011
ALTERED OBJECT-IN-PLACE RECOGNITION MEMORY, PREPULSE INHIBITION, AND LOCOMOTOR ACTIVITY IN THE OFFSPRING OF RATS EXPOSED TO A VIRAL MIMETIC DURING PREGNANCY	10.1016/j.neuroscience.2011.11.011
Adult Male Mice Emit Context-Specific Ultrasonic Vocalizations That Are Modulated by Prior Isolation or Group Rearing Environment	10.1371/journal.pone.0029401
Sex differences in the effects of perinatal anoxia on dopamine function in rats	10.1016/j.neulet.2011.10.055
Early Postnatal Lesion of the Medial Dorsal Nucleus Leads to Loss of Dendrites and Spines in Adult Prefrontal Cortex	10.1159/000343911
Molecular Substrates of Social Avoidance Seen following Prenatal Ethanol Exposure and Its Reversal by Social Enrichment	10.1159/000337858
Effect of experimental genital mycoplasmosis on gene expression in the fetal brain	10.1016/j.jri.2011.11.005
Modulation of high impulsivity and attentional performance in rats by selective direct and indirect dopaminergic and noradrenergic receptor agonists	10.1007/s00213-011-2408-z
The effect of methylphenidate and rearing environment on behavioral inhibition in adult male rats	10.1007/s00213-011-2552-5
Dissociable effects of monoamine reuptake inhibitors on distinct forms of impulsive behavior in rats	10.1007/s00213-011-2576-x
Blockade of noradrenaline re-uptake sites improves accuracy and impulse control in rats performing a five-choice serial reaction time tasks	10.1007/s00213-011-2420-3
Methylphenidate administration determines enduring changes in neuroglial network in rats	10.1016/j.euroneuro.2011.04.003
High impulsivity in rats predicts amphetamine conditioned place preference	10.1016/j.pbb.2011.07.012
Maternal separation affects dopamine transporter function in the Spontaneously Hypertensive Rat: An in vivo electrochemical study	10.1186/1744-9081-7-49
Structure-Based Prediction of Subtype Selectivity of Histamine H<sub>3</sub> Receptor Selective Antagonists in Clinical Trials	10.1021/ci200435b
Aging Results in Differential Regulation of DNA Repair Pathways in Pachytene Spermatocytes in the Brown Norway Rat	10.1095/biolreprod.111.094219
Cerebellar Nicotinic Cholinergic Receptors are Intrinsic to the Cerebellum: Implications for Diverse Functional Roles	10.1007/s12311-011-0285-y
Strain differences in self-administration of methylphenidate and sucrose pellets in a rat model of attention-deficit hyperactivity disorder	10.1097/FBP.0b013e32834d623e
Transcriptome-Wide Gene Expression in a Rat Model of Attention Deficit Hyperactivity Disorder Symptoms: Rats Developmentally Exposed to Polychlorinated Biphenyls	10.1002/ajmg.b.31230
Effects of antipsychotics and amphetamine on social behaviors in spontaneously hypertensive rats	10.1016/j.bbr.2011.06.026
Early, Time-Dependent Disturbances of Hippocampal Synaptic Transmission and Plasticity After In Utero Immune Challenge	10.1016/j.biopsych.2011.01.009
Perinatal antidepressant exposure alters cortical network function in rodents	10.1073/pnas.1109353108
Persistent behavioral impairment caused by embryonic methylphenidate exposure in zebrafish	10.1016/j.ntt.2011.06.004
A complex between contactin-1 and the protein tyrosine phosphatase PTPRZ controls the development of oligodendrocyte precursor cells	10.1073/pnas.1108774108
Assaying dissociable elements of behavioural inhibition and impulsivity: translational utility of animal models	10.1016/j.coph.2011.06.006
Decreased Î±4Î²2 nicotinic receptor number in the absence of mRNA changes suggests post-transcriptional regulation in the spontaneously hypertensive rat model of ADHD	10.1111/j.1471-4159.2011.07415.x
Conditioned place preference studies with atomoxetine in an animal model of ADHD: Effects of previous atomoxetine treatment	10.1016/j.ejphar.2011.05.057
Amelioration of behavioral aberrations and oxidative markers by green tea extract in valproate induced autism in animals	10.1016/j.brainres.2011.06.063
Peripheral immune challenge with viral mimic during early postnatal period robustly enhances anxiety-like behavior in young adult rats	10.1007/s11011-011-9244-z
Early Prenatal Stress Epigenetically Programs Dysmasculinization in Second-Generation Offspring via the Paternal Lineage	10.1523/JNEUROSCI.1887-11.2011
Mosaic Analysis of Gene Function in Postnatal Mouse Brain Development by Using Virus-based Cre Recombination	10.3791/2823
The effects of the perinatal treatment with 5-hydroxytryptophan or tranylcypromine on the peripheral and central serotonin homeostasis in adult rats	10.1016/j.neuint.2011.05.003
Behavioral sensitization and cross-sensitization between methylphenidate amphetamine, and 3,4-methylenedioxymethamphetamine (MDMA) in female SD rats	10.1016/j.ejphar.2011.04.035
The COGITAT holeboard system as a valuable tool to assess learning, memory and activity in mice	10.1016/j.bbr.2011.01.054
Development of repetitive behavior in a mouse model: Roles of indirect and striosomal basal ganglia pathways	10.1016/j.ijdevneu.2011.02.004
Modulation of the Î³-Aminobutyric Acid (GABA) System by <i>Passiflora incarnata</i> L.	10.1002/ptr.3352
Contrasting Roles for Dopamine D1 and D2 Receptor Subtypes in the Dorsomedial Striatum but Not the Nucleus Accumbens Core during Behavioral Inhibition in the Stop-Signal Task in Rats	10.1523/JNEUROSCI.6182-10.2011
Brain enlargement and increased behavioral and cytokine reactivity in infant monkeys following acute prenatal endotoxemia	10.1016/j.bbr.2010.12.023
Effects of early life trauma are dependent on genetic predisposition: a rat study	10.1186/1744-9081-7-11
Gene Expression in the Rodent Brain is Associated with Its Regional Connectivity	10.1371/journal.pcbi.1002040
Increased Levels of Anxiety-related Behaviors in a Tsc2 Dominant Negative Transgenic Mouse Model of Tuberous Sclerosis	10.1007/s10519-010-9398-1
Effects of Physical Exercise on ADHD-Like Behavior in Male and Female Adolescent Spontaneously Hypertensive Rats	10.1002/dev.20530
Neurodevelopmental Disruption of Cortico-Striatal Function Caused by Degeneration of Habenula Neurons	10.1371/journal.pone.0019450
Presenilin/Î³-Secretase Regulates Neurexin Processing at Synapses	10.1371/journal.pone.0019430
Nucleus Accumbens Î¼-Opioid Receptors Mediate Social Reward	10.1523/JNEUROSCI.5492-10.2011
Caffeine improves attention deficit in neonatal 6-OHDA lesioned rats, an animal model of attention deficit hyperactivity disorder (ADHD)	10.1016/j.neulet.2011.02.050
Circuit-Specific Intracortical Hyperconnectivity in Mice with Deletion of the Autism-Associated <i>Met</i> Receptor Tyrosine Kinase	10.1523/JNEUROSCI.6569-10.2011
Cortical and hippocampal EEG effects of neurotransmitter agonists in spontaneously hypertensive vs. kainate-treated rats	10.1016/j.brainres.2011.01.107
Network hyperexcitability in hippocampal slices from <i>Mecp2</i> mutant mice revealed by voltage-sensitive dye imaging	10.1152/jn.00800.2010
Prenatal Exposure to Nicotine Impairs Performance of the 5-Choice Serial Reaction Time Task in Adult Rats	10.1038/npp.2010.249
Age and genetic strain differences in response to chronic methylphenidate administration	10.1016/j.bbr.2010.11.034
The critical period of valproate exposure to induce autistic symptoms in Sprague-Dawley rats	10.1016/j.toxlet.2010.12.018
Rapid Developmental Maturation of Neocortical FS Cell Intrinsic Excitability	10.1093/cercor/bhq138
Behavioral differences between late preweanling and adult female Sprague-Dawley rat exploration of animate and inanimate stimuli and food	10.1016/j.bbr.2010.10.038
DEVELOPMENTAL MATURATION OF EXCITATION AND INHIBITION BALANCE IN PRINCIPAL NEURONS ACROSS FOUR LAYERS OF SOMATOSENSORY CORTEX	10.1016/j.neuroscience.2010.11.045
Cerebellar dentate nuclei lesions reduce motivation in appetitive operant conditioning and open field exploration	10.1016/j.nlm.2010.12.009
Methylphenidate self-administration and conditioned place preference in an animal model of attention-deficit hyperactivity disorder: the spontaneously hypertensive rat	10.1097/FBP.0b013e328342503a
The impact of serotonergic stimulation on reelin and glutamate decarboxylase gene expression in adult female rats
Lack of social exploratory activation in male -opioid receptor KO mice in response to playback of female ultrasonic vocalizations	10.1080/17470911003765560
Gonadectomy and Hormone Replacement Affects In Vivo Basal Extracellular Dopamine Levels in the Prefrontal Cortex but Not Motor Cortex of Adult Male Rats	10.1093/cercor/bhq083
Sub-optimal performance in the 5-choice serial reaction time task in rats was sensitive to methylphenidate, atomoxetine and D-amphetamine, but unaffected by the COMT inhibitor tolcapone	10.1016/j.neures.2010.10.001
Effects of D-amphetamine on short- and long-term memory in spontaneously hypertensive, Wistar-Kyoto and Sprague-Dawley rats	10.1016/j.bbr.2010.08.035
Perinatal Asphyxia Affects Rat Auditory Processing: Implications for Auditory Perceptual Impairments in Neurodevelopmental Disorders	10.1371/journal.pone.0015326
Chronic caffeine treatment during prepubertal period confers long-term cognitive benefits in adult spontaneously hypertensive rats (SHR), an animal model of attention deficit hyperactivity disorder (ADHD)	10.1016/j.bbr.2010.06.022
Reinforcing effects of methamphetamine in an animal model of Attention-Deficit/Hyperactivity Disorder-the Spontaneously Hypertensive Rat	10.1186/1744-9081-6-72
Sub-chronic exposure to atomoxetine up-regulates BDNF expression and signalling in the brain of adolescent spontaneously hypertensive rats: Comparison with methylphenidate	10.1016/j.phrs.2010.07.009
Response acquisition with signaled delayed reinforcement in a rodent model of ADHD	10.1016/j.bbr.2010.04.043
Perinatal exposure to polychlorinated biphenyls alters social behaviors in rats	10.1016/j.toxlet.2010.08.015
Flotillin-1 Promotes Formation of Glutamatergic Synapses in Hippocampal Neurons	10.1002/dneu.20828
Rotating disk electrode voltammetric measurements of serotonin transporter kinetics in synaptosomes	10.1016/j.jneumeth.2010.08.009
Intraindividual variability (IIV) in an animal model of ADHD - the Spontaneously Hypertensive Rat	10.1186/1744-9081-6-56
Maternal Exposure to Isobutyl-Paraben Impairs Social Recognition in Adult Female Rats	10.1538/expanim.59.631
The effect of chronic methylphenidate administration on presynaptic dopaminergic parameters in a rat model for ADHD	10.1016/j.euroneuro.2010.04.007
Developmental effects of dietary <i>n</i>-3 fatty acids on activity and response to novelty	10.1016/j.physbeh.2010.04.038
Intermittent methylphenidate during adolescent development produces locomotor hyperactivity and an enhanced response to cocaine compared to continuous treatment in rats	10.1016/j.pbb.2010.04.026
Nucleus accumbens lesions modulate the effects of methylphenidate	10.1016/j.brainresbull.2010.05.006
Swim stress increases hippocampal <i>Zif268</i> expression in the spontaneously hypertensive rat	10.1016/j.brainresbull.2010.05.002
GPR155: Gene organization, multiple mRNA splice variants and expression in mouse central nervous system	10.1016/j.bbrc.2010.05.162
Intra-Individual Variability in Genetic and Environmental Models of Attention-Deficit/Hyperactivity Disorder	10.1002/ajmg.b.31070
Cocaine responsiveness or anhedonia in rats treated with methylphenidate during adolescence	10.1016/j.ntt.2010.03.007
Effects of acute and chronic administration of atomoxetine and methylphenidate on extracellular levels of noradrenaline, dopamine and serotonin in the prefrontal cortex and striatum of mice	10.1111/j.1471-4159.2010.06750.x
Levels of Phosphodiesterase 4A and 4B Are Altered by Chronic Treatment With Psychotropic Medications in Rat Frontal Cortex	10.1002/syn.20762
EARLY LIFE PROTEIN RESTRICTION ALTERS DOPAMINE CIRCUITRY	10.1016/j.neuroscience.2010.04.010
Cognitive and social functions and growth factors in a mouse model of Rett syndrome	10.1016/j.physbeh.2009.12.025
Methylphenidate attenuates rats' preference for a novel spatial stimulus introduced into a familiar environment: Assessment using a force-plate actometer	10.1016/j.jneumeth.2010.03.014
The interactive effects of methylphenidate and ethanol on ethanol consumption and locomotor activity in mice	10.1016/j.pbb.2010.01.009
Dopamine Receptor D<sub>1</sub>/D<sub>5</sub> Gene Expression in the Medial Prefrontal Cortex Predicts Impulsive Choice in Rats	10.1093/cercor/bhp167
Effects of Atomoxetine on Levels of Monoamines and Related Substances in Discrete Brain Regions in Mice Intermittently Deprived of Rapid Eye Movement Sleep	10.1248/bpb.33.617
IL-1 Receptor Antagonist Protects against Placental and Neurodevelopmental Defects Induced by Maternal Inflammation	10.4049/jimmunol.0903349
Gene expression profiles in the prefrontal cortex of SHR rats by cDNA microarrays	10.1007/s11033-009-9596-1
Proteomic characterization of the striatum and midbrain treated with 6-hydroxydopamine: Alteration of 58-kDa glucose-regulated protein and C/EBP homologous protein	10.3109/10715760903536349
An intrinsic vasopressin system in the olfactory bulb is involved in social recognition	10.1038/nature08826
Environmental enrichment reduces the impact of novelty and motivational properties of ethanol in spontaneously hypertensive rats	10.1016/j.bbr.2009.11.043
Age-dependent effects of modafinil on acoustic startle and prepulse inhibition in rats	10.1016/j.bbr.2009.11.016
PERINATAL TREATMENT of rats with MAO inhibitor tranylcypromine	10.2478/v10134-010-0006-y
Cognitive impulsivity in animal models: Role of response time and reinforcing rate in delay intolerance with two-choice operant tasks	10.1016/j.neuropharm.2009.11.007
Behavior and serotonergic disorders in rats exposed prenatally to valproate: A model for autism	10.1016/j.neulet.2009.12.054
Caloric Restriction Alters Seizure Disposition and Behavioral Profiles in Seizure-Prone (Fast) Versus Seizure-Resistant (Slow) Rats	10.1037/a0018307
A Postsynaptic Signaling Pathway that May Account for the Cognitive Defect Due to IL1RAPL1 Mutation	10.1016/j.cub.2009.12.030
Lasting neuropathological changes in rat brain after intermittent neonatal administration of thimerosal
Medial Temporal Lobe Functioning and Structure in the Spontaneously Hypertensive Rat: Comparison with Wistar-Kyoto Normotensive and Wistar-Kyoto Hypertensive Strains	10.1002/hipo.20681
Nonexploratory movement and behavioral alterations in a thalidomide or valproic acid-induced autism model rat	10.1016/j.neures.2009.09.001
Diurnal rhythms of spontaneous recurrent seizures and behavioral alterations of Wistar and spontaneously hypertensive rats in the kainate model of epilepsy	10.1016/j.yebeh.2009.11.001
MOUSE PLASMACYTOMA-EXPRESSED TRANSCRIPT 1 KNOCK OUT INDUCED 5-HT DISRUPTION RESULTS IN A LACK OF COGNITIVE DEFICITS AND AN ANXIETY PHENOTYPE COMPLICATED BY HYPOACTIVITY AND DEFENSIVENESS	10.1016/j.neuroscience.2009.09.059
Increased activities of Na<SUP>+</SUP>/K<SUP>+</SUP>-ATPase and Ca<SUP>2+</SUP>/Mg<SUP>2+</SUP>-ATPase in the frontal cortex and cerebellum of autistic individuals	10.1016/j.lfs.2009.10.008
DRUG THERAPIES FOR ATTENTIONAL DISORDERS ALTER THE SIGNAL-TO-NOISE RATIO IN THE SUPERIOR COLLICULUS	10.1016/j.neuroscience.2009.09.007
Increased glutamate-stimulated release of dopamine in substantia nigra of a rat model for attention-deficit/hyperactivity disorder-lack of effect of methylphenidate	10.1007/s11011-009-9166-1
Effect of exercise on dopamine neuron survival in prenatally stressed rats	10.1007/s11011-009-9161-6
The relation between open-field and emergence tests in a hyperactive mouse model	10.1016/j.neuropharm.2009.07.010
Mapping the central effects of methylphenidate in the rat using pharmacological MRI BOLD contrast	10.1016/j.neuropharm.2009.08.018
Behavioural characterisation of the effects of acute and repeated administration of GBR 12909 in rats: Further evaluation of a potential model of ADHD	10.1016/j.neuropharm.2009.08.006
Effect of acute and repeated treatment with desipramine or methylphenidate on serial reversal learning in rats	10.1016/j.neuropharm.2009.08.007
Descending glutamatergic pathways of PFC are involved in acute and chronic action of methylphenidate	10.1016/j.brainres.2009.08.095
SLITRK1 Binds 14-3-3 and Regulates Neurite Outgrowth in a Phosphorylation-Dependent Manner	10.1016/j.biopsych.2009.05.033
Autism-Associated Haplotype Affects the Regulation of the Homeobox Gene, <i>ENGRAILED 2</i>	10.1016/j.biopsych.2009.05.027
PRENATAL EXPOSURE TO VALPROIC ACID LEADS TO REDUCED EXPRESSION OF SYNAPTIC ADHESION MOLECULE NEUROLIGIN 3 IN MICE	10.1016/j.neuroscience.2009.07.021
Superoxide production after acute and chronic treatment with methylphenidate in young and adult rats	10.1016/j.neulet.2009.08.060
Synaptic Circuit Abnormalities of Motor-Frontal Layer 2/3 Pyramidal Neurons in an RNA Interference Model of Methyl-CpG-Binding Protein 2 Deficiency	10.1523/JNEUROSCI.3321-09.2009
Novel plasma phospholipid biomarkers of autism: Mitochondrial dysfunction as a putative causative mechanism	10.1016/j.plefa.2009.06.003
Î²-Casomorphins-7 in infants on different type of feeding and different levels of psychomotor development	10.1016/j.peptides.2009.06.025
Epac2 induces synapse remodeling and depression and its disease-associated forms alter spines	10.1038/nn.2386
Characterization of anxiety-related responses in male rats following prolonged exposure to therapeutic doses of oral methylphenidate	10.1016/j.pbb.2009.06.007
Intranasal application of dopamine reduces activity and improves attention in Naples High Excitability rats that feature the mesocortical variant of ADHD	10.1016/j.euroneuro.2009.02.005
Myelination of the corpus callosum in male and female rats following complex environment housing during adulthood	10.1016/j.brainres.2009.06.087
Presynaptic Targeting of Î±4Î²2 Nicotinic Acetylcholine Receptors Is Regulated by Neurexin-1Î²	10.1074/jbc.M109.017384
Reduced glutathione regenerating enzymes undergo developmental decline and sexual dimorphism in the rat cerebral cortex	10.1016/j.brainres.2009.05.029
Exposure to oral methylphenidate from adolescence through young adulthood produces transient effects on hippocampal-sensitive memory in rats	10.1016/j.bbr.2009.03.015
Gene expression of synaptosomal-associated protein 25 (SNAP-25) in the prefrontal cortex of the spontaneously hypertensive rat (SHR)	10.1016/j.bbadis.2009.05.006
Methylphenidate Induction of Complex Visual Hallucinations	10.1177/0883073808331357
Neuroleptic Drugs Revert the Contextual Fear Conditioning Deficit Presented by Spontaneously Hypertensive Rats: A Potential Animal Model of Emotional Context Processing in Schizophrenia?	10.1093/schbul/sbn006
Association between arginine vasopressin 1a receptor (<i>AVPR1a</i>) promoter region polymorphisms and prepulse inhibition	10.1016/j.psyneuen.2008.12.014
Cross-fostering does not alter the neurochemistry or behavior of spontaneously hypertensive rats	10.1186/1744-9081-5-24
Gender differences in delay-discounting under mild food restriction	10.1016/j.bbr.2009.01.006
Chronic psychotropic drug treatment causes differential expression of Reelin signaling system in frontal cortex of rats	10.1016/j.schres.2009.03.002
Deficient sensorimotor gating induced by selective breeding in rats is improved by entopeduncular nucleus lesions	10.1016/j.nbd.2009.02.004
Decreased number of interneurons and increased seizures in neuropilin 2 deficient mice: Implications for autism and epilepsy	10.1111/j.1528-1167.2008.01725.x
Dynamic behavioural changes in the Spontaneously Hyperactive Rat 1. Control by place, timing, and reinforcement rate	10.1016/j.bbr.2008.08.044
Excitatory amino acids in the forebrain of the Naples high-excitability rats: neurochemical and behavioural effects of subchronic D-aspartate and its diethyl ester prodrug	10.1016/j.bbr.2008.11.006
Differential prepuberal handling modifies behaviour and excitatory amino acids in the forebrain of the Naples High-Excitability rats	10.1016/j.bbr.2008.09.028
Elevated forebrain excitatory L-glutamate, L-aspartate and D-aspartate in the Naples high-excitability rats	10.1016/j.bbr.2008.11.029
Dopamine-Dependent Periadolescent Maturation of Corticostriatal Functional Connectivity in Mouse	10.1523/JNEUROSCI.4421-08.2009
Evidence That Oxytocin Exerts Anxiolytic Effects via Oxytocin Receptor Expressed in Serotonergic Neurons in Mice	10.1523/JNEUROSCI.5593-08.2009
Re-evaluation of an animal model for ADHD using a free-operant choice task	10.1016/j.jneumeth.2008.09.009
Behavioural characterisation of high impulsivity on the 5-choice serial reaction time task: Specific deficits in 'waiting' versus 'stopping'	10.1016/j.bbr.2008.09.021
Interstimulus interval (ISI) discrimination of the conditioned eyeblink response in a rodent model of autism	10.1016/j.bbr.2008.09.020
Dopamine D<sub>4</sub> Receptors Regulate AMPA Receptor Trafficking and Glutamatergic Transmission in GABAergic Interneurons of Prefrontal Cortex	10.1523/JNEUROSCI.5050-08.2009
Development of 5-HT transporter density and long-term effects of methylphenidate in an animal model of ADHD	10.1080/15622970802653709
Integrative sequence and tissue expression profiling of chicken and mammalian aquaporins	10.1186/1471-2164-10-S2-S7
ToF-SIMS cluster ion imaging of hippocampal CA1 pyramidal rat neurons	10.1016/j.apsusc.2008.05.258
Methylphenidate increases creatine kinase activity in the brain of young and adult rats	10.1016/j.lfs.2008.09.019
The Scutellaria Flavone, Oroxylin A, Improves Attention-Deficit/Hyperactivity Disorder Related Behaviors in Spontaneously Hypertensive Rats	10.4062/biomolther.2008.16.4.343
Combined effects of prenatal inhibition of vasculogenesis and neurogenesis on rat brain development	10.1016/j.nbd.2008.09.007
Olfactory cues are sufficient to elicit social approach behaviors but not social transmission of food preference in C57BL/6J mice	10.1016/j.bbr.2008.06.002
Impulsive choice and environmental enrichment: Effects of d-amphetamine and methylphenidate	10.1016/j.bbr.2008.04.019
<i>In utero</i> PCP exposure alters oligodendrocyte differentiation and myelination in developing rat frontal cortex	10.1016/j.brainres.2008.06.126
Cognition-enhancing doses of methylphenidate preferentially increase prefrontal cortex neuronal responsiveness	10.1016/j.biopsych.2008.04.037
Hyper-connectivity and hyper-plasticity in the medial prefrontal cortex in the valproic acid animal model of autism	10.3389/neuro.04.004.2008
Chronic psychotropic drug treatment causes differential expression of connexin 43 and GFAP in frontal cortex of rats	10.1016/j.schres.2008.05.016
Chronic nicotine exposure has dissociable behavioural effects on control and beta2-/- mice	10.1007/s10519-008-9216-1
Unusual Repertoire of Vocalizations in the BTBR T plus tf/J Mouse Model of Autism	10.1371/journal.pone.0003067
Microtransplantation of neurotransmitter receptors from postmortem autistic brains to <i>Xenopus</i> oocytes	10.1073/pnas.0804386105
Performance of spontaneously hypertensive rats in a peak-interval procedure with gaps	10.1016/j.bbr.2008.03.012
Stimulation of Î±2-adrenoceptors suppresses excitatory synaptic transmission in the medial prefrontal cortex of rat	10.1038/sj.npp.1301603
Cerebral O<sub>2</sub> consumption in young Eker rats, effects of GABA blockade:: implications for autism	10.1016/j.ijdevneu.2008.01.002
Behavioural characterisation of rats exposed neonatally to bisphenol-A: responses to a novel environment and to methylphenidate challenge in a putative model of attention-deficit hyperactivity disorder	10.1007/s00702-008-0044-5
Methylphenidate alters NCS-1 expression in rat brain	10.1016/j.neuint.2008.04.007
Presynaptic inhibition of diverse afferents to the locus ceruleus by Îº-opiate receptors:: A novel mechanism for regulating the central norepinephrine system	10.1523/JNEUROSCI.0390-08.2008
The working memory capabilities of the spontaneously hypertensive rat	10.1016/j.physbeh.2008.02.016
Atomoxetine increases histamine release and improves learning deficits in an animal model of attention-deficit hyperactivity disorder: The spontaneously hypertensive rat	10.1111/j.1742-7843.2008.00230.x
Hyperconnectivity of local neocortical microcircuitry induced by prenatal exposure to valproic acid	10.1093/cercor/bhm117
Similar effects of the selective noradrenaline reuptake inhibitor atomoxetine on three distinct forms of impulsivity in the rat	10.1038/sj.npp.1301487
Glutamate-stimulated release of norepinephrine in hippocampal slices of animal models of attention-deficit/hyperactivity disorder (spontaneously hypertensive rat) and depression/anxiety-like behaviours (Wistar-Kyoto rat)	10.1016/j.brainres.2008.01.033
Galactosilated dopamine increases attention without reducing activity in C57BL/6 mice	10.1016/j.bbr.2007.10.007
Reduced ultrasonic vocalizations in vasopressin 1b knockout mice	10.1016/j.bbr.2007.09.034
Steroids, sex and the cerebellar cortex: implications for human disease	10.1007/s12311-008-0003-6
Post-injury atomoxetine treatment improves cognition following experimental traumatic brain injury	10.1089/neu.2007.0389
Effects of sex hormones on associative learning in spontaneously hypertensive rats	10.1016/j.physbeh.2007.11.005
Impulsive choice in a rodent model of attention-deficit/hyperactivity disorder	10.1016/j.bbr.2007.09.008
Sex differences in learning and inhibition in spontaneously hypertensive rats	10.1016/j.bbr.2007.08.022
Swim stress exaggerates the hyperactive mesocortical dopamine system in a rodent model of autism	10.1016/j.brainres.2007.11.043
Evidence for impulsivity in the Spontaneously Hypertensive Rat drawn from complementary response-withholding tasks	10.1186/1744-9081-4-7
5-HT<sub>1B</sub> receptor-mediated serotoninergic modulation of methylphenidate-induced locomotor activation in rats	10.1038/sj.npp.1301445
Abnormal topography and altered acquisition of conditioned eyeblink responses in a rodent model of attention-deficit/hyperactivity disorder	10.1037/0735-7044.122.1.63
Chronic methylphenidate treatment during adolescence increases anxiety-related behaviors and ethanol drinking in adult spontaneously hypertensive rats	10.1097/FBP.0b013e3282f3cfbe
L-Amphetamine improves poor sustained attention while d-amphetamine reduces overactivity and impulsiveness as well as improves sustained attention in an animal model of Attention-Deficit/Hyperactivity Disorder (ADHD)	10.1186/1744-9081-4-3
Functional gene variation in the human norepinephrine transporter - Association with attention deficit hyperactivity disorder	10.1196/annals.1417.023
A modular platform for in-plane ground reaction forces detection in a mouse model: Design, development and verification	10.1163/156855308X291872
Relative prenatal and postnatal maternal contributions to schizophrenia-related neurochemical dysfunction after in utero immune challenge	10.1038/sj.npp.1301413
Cognitive deficits in Tsc1<SUP>+/-</SUP>mice in the absence of cerebral lesions and seizures	10.1002/ana.21317
Behavioral variability, elimination of responses, and delay-of-reinforcement gradients in SHR and WKY rats	10.1186/1744-9081-3-60
Expression of phosphodiesterase 4 is altered in the brains of subjects with autism	10.1097/WNR.0b013e3282f16dca
Nicotine as a conditioned stimulus: Impact of attention-deficit/hyperactivity disorder medications	10.1037/1064-1297.15.5.501
Effects of chronic oral methylphenidate on cocaine self-administration and striatal dopamine D2 receptors in rodents	10.1016/j.pbb.2007.05.020
Baseline behavior, but not sensitivity to stimulant drugs, differs among Spontaneously Hypertensive, Wistar-Kyoto, and Sprague-Dawley rat strains	10.1016/j.ntt.2007.07.001
A brief opportunity to run does not function as a reinforcer for mice selected for high daily wheel-running rates	10.1901/jeab.2007.62-06
Prenatal exposure to valproic acid disturbs the enkephalinergic system functioning, basal hedonic tone, and emotional responses in an animal model of autism	10.1007/s00213-007-0795-y
Effects of prenatal infection on prepulse inhibition in the rat depend on the nature of the infectious agent and the stage of pregnancy	10.1016/j.bbr.2007.04.016
Inhibitive effects of Fructus Psoraleae extract on dopamine transporter and noradrenaline transporter	10.1016/j.jep.2007.04.013
Calcyon mRNA expression in the frontal-striatal circuitry and its relationship to vesicular processes and ADHD	10.1186/1744-9081-3-33
Sex difference in Mecp2 expression during a critical period of rat brain development	10.4161/epi.2.3.4841
Neuroinflammation and behavioral abnormalities after neonatal terbutaline treatment in rats: Implications for autism	10.1124/jpet.107.121483
Hyperactivity in the rat is associated with spontaneous low level of n-3 polyunsaturated fatty acids in the frontal cortex	10.1016/j.bbr.2007.02.032
Dimensional analysis of ADHD subtypes in rats	10.1016/j.biopsych.2006.06.030
Increased sensitivity of adolescent spontaneously hypertensive rats, an animal model of attention deficit hyperactivity disorder, to the locomotor stimulation induced by the cannabinoid receptor agonist WIN 55,212-2	10.1016/j.ejphar.2007.02.013
Reduction of impulsivity with amphetamine in an appetitive fixed consecutive number schedule with cue for optimal performance in rats	10.1007/s00213-007-0702-6
Differential modes of termination of amygdalothalamic and amygdalocortical projections in the monkey	10.1002/cne.21304
Differential effects of ciproxifan and nicotine on impulsivity and attention measures in the 5-choice serial reaction time test	10.1016/j.bcp.2006.12.004
AdderallÂ® produces increased striatal dopamine release and a prolonged time course compared to amphetamine isomers	10.1007/s00213-006-0550-9
Ruling out postnatal origins to attention-deficit/hyperactivity disorder (ADHD)-like behaviors in a seizure-prone rat strain	10.1037/0735-7044.121.2.370
Microparticle-based delivery of oxytocin receptor antisense DNA in the medial amygdala blocks social recognition in female mice	10.1073/pnas.0700670104
Methylphenidate and atomoxetine increase histamine release in rat prefrontal cortex	10.1016/j.ejphar.2006.11.048
Impairments of social behavior and memory after neonatal gastrin-releasing peptide receptor blockade in rats:: Implications for an animal model of neurodevelopmental disorders	10.1016/j.neuropharm.2006.09.020
From anxiety to autism: spectrum of abnormal social behaviors modeled by progressive disruption of inhibitory neuronal function in the basolateral amygdala in Wistar rats	10.1007/s00213-006-0674-y
Increased sensitivity to cocaine-induced analgesia in Spontaneously Hypertensive Rats (SHR)	10.1186/1744-9081-3-9
Effects of amphetamine isomers, methylphenidate and atomoxetine on synaptosomal and synaptic vesicle accumulation and release of dopamine and noradrenaline in vitro in the rat brain	10.1016/j.neuropharm.2006.07.035
Neurobiological effects of intraventricular propionic acid in rats: Possible role of short chain fatty acids on the pathogenesis and characteristics of autism spectrum disorders	10.1016/j.bbr.2006.07.025
Inhibition within the nucleus tractus solitarius (NTS) ameliorates environmental exploration deficits due to cerebellum lesions in an animal model for autism	10.1016/j.bbr.2006.08.008
Behavioral phenotyping of mouse models of neurodevelopmental disorders: Relevant social behavior patterns across the life span	10.1016/j.bbr.2006.08.024
Interval bisection in spontaneously hypertensive rats	10.1016/j.beproc.2006.10.013
Genetically seizure-prone or seizure-resistant phenotypes and their associated behavioral comorbidities	10.1111/j.1528-1167.2007.01398.x
Cytokine levels during pregnancy influence immunological profiles and Neurobehavioral patterns of the offspring	10.1196/annals.1381.013
Toll-like receptor ligands and CD154 stimulate microglia to produce a factor(s) that promotes excess cholinergic differentiation in the developing rat basal forebrain: Implications for neurodevelopmental disorders	10.1203/01.pdr.0000249981.70618.18
Abnormal latent inhibition and impulsivity in <i>coloboma</i> mice, a model of ADHD	10.1016/j.nbd.2006.09.009
Response acquisition with delayed reinforcement in a rodent model of attention-deficit/hyperactivity disorder (ADHD)	10.1016/j.bbr.2006.09.001
Guanfacine produces differential effects in frontal cortex compared with striatum: assessed by phMRI BOLD contrast	10.1007/s00213-006-0558-1
Low-dose methylphenidate actions on tonic and phasic locus coeruleus discharge	10.1124/jpet.106.110015
Early androgen treatment influences the pattern and amount of locomotion activity differently and sexually differentially in an animal model of ADHD	10.1016/j.bbr.2006.08.020
Methylphenidate preferentially increases catecholamine neurotransmission within the prefrontal cortex at low doses that enhance cognitive function	10.1016/j.biopsych.2006.04.022
Identification of brain neurons expressing the dopamine D4 receptor gene using BAC transgenic mice	10.1111/j.1460-9568.2006.05148.x
Prenatal exposure to thalidomide, altered vasculogenesis, and CNS malformations	10.1016/j.neuroscience.2006.06.017
The Î±<sub>2C</sub>-adrenergic receptor mediates hyperactivity of <i>coloboma</i> mice, a model of attention deficit hyperactivity disorder	10.1016/j.nbd.2006.05.007
Evidence for tolerance following repeated dosing in rats with ciproxifan, but not with A-304121	10.1016/j.lfs.2006.04.002
Paradoxical effects of prenatal acetylcholinesterase blockade on neuro-behavioral development and drug-induced stereotypies in reeler mutant mice	10.1007/s00213-006-0426-z
Effect of the attention deficit/hyperactivity disorder drug atomoxetine on extracellular concentrations of norepinephrine and dopamine in several brain regions of the rat	10.1016/j.neuropharm.2005.11.022
Different adaptations in ventral tegmental area dopamine neurons in control and ethanol exposed rats after methylphenidate treatment	10.1016/j.biopsych.2005.08.021
Spontaneously hypertensive rats do not predict symptoms of attention-deficit hyperactivity disorder	10.1016/j.pbb.2006.02.018
Differential behavioral and neurochemical effects of cocaine after early exposure to methylphenidate in an animal model of attention deficit hyperactivity disorder	10.1016/j.bbr.2005.09.014
Procholinergic and memory enhancing properties of the selective norepinephrine uptake inhibitor atomoxetine	10.1038/sj.mp.4001763
Environmental enrichment reverses behavioral alterations in rats prenatally exposed to valproic acid: Issues for a therapeutic approach in autism	10.1038/sj.npp.1300767
Regulation of neuronal morphology and function by the tumor suppressors Tsc1 and Tsc2	10.1038/nn1566
Nicotinic cholinergic receptors in the rat cerebellum: Multiple heteromeric subtypes	10.1523/JNEUROSCI.2112-05.2005
A-412997, a selective dopamine D<sub>4</sub> agonist, improves cognitive performance in rats	10.1016/j.pbb.2005.08.002
Atomoxetine blocks motor hyperactivity in neonatal 6-hydroxydopamine-lesioned rats: implications for treatment of attention-deficit hyperactivity disorder	10.1017/S1461145705005249
Kainate-activated currents in the ventral tegmental area of neonatal rats are modulated by interleukin-2	10.1016/j.brainres.2005.05.016
Altered ultrasonic vocalization in mice with a disruption in the <i>Foxp2</i> gene	10.1073/pnas.0503739102
The psychopharmacology of impulsive behaviour in rats VIII: effects of amphetamine, methylphenidate, and other drugs on responding maintained by a fixed consecutive number avoidance schedule	10.1007/s00213-005-2163-0
Behavioral effects of intra-cranial self-stimulation in an animal model of attention-deficit/hyperactivity disorder (ADHD)	10.1016/j.bbr.2005.02.033
Effect of repeated nicotine exposure on high-affinity nicotinic acetylcholine receptor density in spontaneously hypertensive rats	10.1016/j.neulet.2005.03.011
Neurobiology of mice selected for high voluntary wheel-running activity	10.1093/icb/45.3.438
Quantitative analysis of immunolabeling for serotonin and for glutamate transporters after administration of imipramine and citalopram	10.1016/j.brainres.2005.02.045
Deficient social and play behavior in juvenile and adult rats after neonatal cortical lesion: Effects of chronic pubertal cannabinoid treatment	10.1038/sj.npp.1300634
Pharmacological properties of ABT-239[4-(2-{2-[(2<i>R</i>)-2-methylpyrrolidinyl]ethyl}-benzofuran-5-yl)benzonitrile]:: II.: Neurophysiological characterization and broad preclinical efficacy in cognition and schizophrenia of a potent and selective histamine H<sub>3</sub> receptor antagonist	10.1124/jpet.104.078402
Atomoxetine and nicotine enhance prepulse inhibition of acoustic startle in C57BL/6 mice	10.1016/j.neulet.2004.11.073
D-amphetamine remediates attentional performance in rats with dorsal prefrontal lesions	10.1016/j.bbr.2004.08.011
Differential effects of amphetamine isomers on dopamine release in the rat striatum and nucleus accumbens core	10.1007/s00213-004-2012-6
Circling behavior and [<SUP>14</SUP>C]2-deoxyglucose mapping in rats:: possible implications for autistic repetitive behaviors	10.1016/j.nbd.2004.10.012
Behavioral reactivity to a noradrenergic challenge after chronic oral methylphenidate (Ritalin<SUP>Â®</SUP>) in rats	10.1016/j.pbb.2004.09.021
Differential locomotor responses in male rats from three strains to acute methylphenidate	10.1080/00207450490475526
Social withdrawal, neophobia, and stereotyped behavior in developing rats exposed to neonatal asphyxia	10.1007/s00213-004-1800-3
Deficit in attachment behavior in mice lacking the Î¼-opioid receptor gene	10.1126/science.1095943
NMDA receptor function in the prefrontal cortex of a rat model for attention-deficit hyperactivity disorder	10.1023/B:MEBR.0000027415.75432.ad
Secretin depolarizes nucleus tractus solitarius neurons through activation of a nonselective cationic conductance	10.1152/ajpregu.00600.2003
Neonatal amygdala lesions and juvenile isolation in the rat: Differential effects on locomotor and social behavior later in life	10.1037/0735-7044.118.2.298
Impulsivity in youth predicts early age-related cognitive deficits in rats	10.1016/j.neurobiolaging.2003.06.006
Profound impairment in social recognition and reduction in anxiety-like behavior in vasopressin V1a receptor knockout mice	10.1038/sj.npp.1300360
Neurobehavioural deficits associated with apoptotic neurodegeneration and vulnerability for ADHD	10.1007/BF03033280
Serotoninergics attenuate hyperlocomotor activity in rats. Potential new therapeutic strategy for hyperactivity	10.1007/BF03033442
Toxicokinetic assessment of methylphenidate (RitalinÂ®) in a 13-week oral toxicity study in dogs	10.1002/bmc.290
Enduring behavioral effects of early exposure to methylphenidate in rats	10.1016/j.biopsych.2003.08.020
The spontaneously hypertensive-rat as an animal model of ADHD: evidence for impulsive and non-impulsive subpopulations	10.1016/j.neubiorev.2003.08.007
Altered midbrain dopaminergic neurotransmission during development in an animal model of ADHD	10.1016/j.neubiorev.2003.08.009
Postnatal weight gain inhibition does not account for neurobehavioral consequences of neonatal Borna disease virus infection	10.1016/j.physbeh.2003.08.011
A hypothalamic digoxin-mediated model for autism	10.1080/00207450390231482
Chronic pretreatment with methylphenidate induces cross-sensitization with amphetamine	10.1016/S0024-3205(03)00673-8
Molecular dissection of the amygdala and its relevance to autism	10.1034/j.1601-183X.2003.00039.x
The oligodendrocyte-myelin glycoprotein gene is highly expressed during the late stages of myelination in the rat central nervous system	10.1016/S0165-3806(03)00167-6
Null mutation of the arginine-vasopressin gene in rats slows attentional engagement and facilitates response accuracy in a lateralized reaction time task	10.1038/sj.npp.1300194
Executive and social behaviors under nicotinic receptor regulation	10.1073/pnas.1533498100
Spontaneously hypertensive and Wistar Kyoto rats differ in delayed matching-to-place performance and response to dietary long-chain polyunsaturated fatty acids	10.1002/dev.10121
H<sub>3</sub> receptor blockade by thioperamide enhances cognition in rats without inducing locomotor sensitization	10.1007/s00213-003-1431-0
In vitro glutamate-stimulated release of dopamine from nucleus accumbens core and shell of spontaneously hypertensive rats	10.1023/A:1023819220840
Differential sensitivity to acute administration of Ritalin, apormorphine, SCH 23390, but not raclopride in mice selectively bred for hyperactive wheel-running behavior	10.1007/s00213-003-1399-9
Nicotine induces glutamate release from thalamocortical terminals in prefrontal cortex	10.1038/sj.npp.1300032
Prenatal elevation of endocannabinois corrects the unbalance between dopamine systems and reduces activity in the Naples High Excitability rats	10.1016/S0149-7634(03)00015-0
Further dissection of a genomic locus associated with behavioral activity in the Wistar-Kyoto hyperactive rat, an animal model of hyperkinesis	10.1038/sj.mp.4001234
Tuberin, the tuberous sclerosis complex 2 tumor suppressor gene product, regulates Rho activation, cell adhesion and migration	10.1038/sj.onc.1205962
The effects of neonatal lesions in the amygdala or ventral hippocampus on social behaviour later in life	10.1016/S0166-4328(02)00223-1
Atomoxetine increases extracellular levels of norepinephrine and dopamine in prefrontal cortex of rat: A potential mechanism for efficacy in Attention Deficit/Hyperactivity Disorder	10.1016/S0893-133X(02)00346-9
Effects of neonatal dietary manganese exposure on brain dopamine levels and neurocognitive functions	10.1016/S0161-813X(02)00068-2
Differential transport of a secretin analog across the blood-brain and blood-cerebrospinal fluid barriers of the mouse	10.1124/jpet.102.036129
Comparisons of behavioral and neurochemical characteristics between WKY, WKHA, and Wistar rat strains	10.1016/S0893-133X(02)00303-2
Î±4Î²2 nicotinic acetylcholine receptor activation ameliorates impairment of spontaneous alternation behavior in stroke-prone spontaneously hypertensive rats, an animal model of attention deficit hyperactivity disorder	10.1124/jpet.302.1.95
Effects of norepinephrine and serotonin transporter inhibitors on hyperactivity induced by neonatal 6-hydroxydopamine lesioning in rats	10.1124/jpet.301.3.1097
Gene structure and genetic localization of the <i>PCLO</i> gene encoding the presynaptic active zone protein Piccolo	10.1016/S0736-5748(02)00046-1
Marker-assisted selection of a neuro-behavioural trait related to behavioural inhibition in the SHR strain, an animal model of ADHD	10.1034/j.1601-183X.2002.10206.x
Plasticity of dopamine D<sub>4</sub> receptors in rat forebrain:: Temporal association with motor hyperactivity following neonatal 6-hydroxydopamine lesioning	10.1016/S0893-133X(01)00404-3
Effects of histamine H3 receptor ligands GT-2331 and ciproxifan in a repeated acquisition avoidance response in the spontaneously hypertensive rat pup	10.1016/S0166-4328(01)00379-5
The social deficits of the oxytocin knockout mouse	10.1054/npep.2002.0909
Amygdala or ventral hippocampal lesions at two early stages of life differentially affect open field behaviour later in life; an animal model of neurodevelopmental psychopathological disorders	10.1016/S0166-4328(01)00350-3
A rostro-caudal dissociation in the dorsal and ventral striatum of the juvenile SHR suggests an anterior hypo- and a posterior hyperfunctioning mesocorticolimbic system	10.1016/S0166-4328(01)00421-1
Changes in the second messenger cyclic AMP during development may underlie motoric symptoms in attention deficit/hyperactivity disorder (ADHD)	10.1016/S0166-4328(01)00417-X
A morphometric evidence for a hyperfunctioning mesolimbic system in an animal model of ADHD	10.1016/S0166-4328(01)00423-5
Increased AMPA receptor function in slices containing the prefrontal cortex of spontaneously hypertensive rats	10.1023/A:1012584826144
NMDA-stimulated Ca<SUP>2+</SUP> uptake into barrel cortex slices of spontaneously hypertensive rats	10.1023/A:1012532709306
Metabolic alterations in the prefrontal and cingulate cortices are related to behavioral deficits in a rodent model of attention-deficit hyperactivity disorder	10.1093/cercor/11.11.1056
Role of dopamine D<sub>4</sub> receptors in motor hyperactivity induced by neonatal 6-hydroxydopamine lesions in rats	10.1016/S0893-133X(01)00262-7
New rat model for attention deficit hyperactive disorder (ADHD)
Abnormal presynaptic catecholamine regulation in a hyperactive SNAP-25-deficient mouse mutant	10.1016/S0091-3057(01)00481-6
Early amygdala damage in the rat as a model for neurodevelopmental psychopathological disorders	10.1016/S0924-977X(00)00138-3
Rat model of Autism Spectrum Disorders - Genetic background effects on Borna disease virus-induced developmental brain damage
Increased noradrenergic activity in prefrontal cortex slices of an animal model for attention-deficit hyperactivity disorder - the spontaneously hypertensive rat	10.1016/S0166-4328(00)00291-6
Hypertrophic A10 dopamine neurones in a rat model of attention-deficit hyperactivity disorder (ADHD)	10.1097/00001756-200011270-00018
Deletion polymorphism in the coding region of the human NESP55 alternative transcript of <i>GNAS1</i>	10.1006/mcpr.2000.0300
Succinylpurinemic autism:: increased sensitivity of defective adenylosuccinate lyase towards 4-hydroxy-2-nonenal	10.1016/S0925-4439(99)00117-9
Coloboma mouse mutant as an animal model of hyperkinesis and attention deficit hyperactivity disorder	10.1016/S0149-7634(99)00064-0
Developmental brain injury associated with abnormal play behavior in neonatally Borna disease virus-infected Lewis rats: a model of autism	10.1016/S0166-4328(98)00111-9
Non-selective attention and nitric oxide in putative animal models of Attention-Deficit Hyperactivity Disorder	10.1016/S0166-4328(97)00217-9
Reduced transduction mechanisms in the anterior accumbal interface of an animal model of Attention-Deficit Hyperactivity Disorder	10.1016/S0166-4328(97)00179-4
Differences between electrically-, ritalin- and D-amphetamine-stimulated release of [<SUP>3</SUP>H]dopamine from brain slices suggest impaired vesicular storage of dopamine in an animal model of Attention-Deficit Hyperactivity Disorder	10.1016/S0166-4328(97)00177-0
A quantitative cytochrome oxidase mapping study, cross-regional and neurobehavioural correlations in the anterior forebrain of an animal model of Attention Deficit Hyperactivity Disorder	10.1016/S0166-4328(97)00180-0
Lack of relationship between thalamic oscillations and attention in rats: Differential modulation by an alpha-2 antagonist	10.1016/S0361-9230(96)00433-9
ALTERED DOPAMINERGIC FUNCTION IN THE PREFRONTAL CORTEX, NUCLEUS-ACCUMBENS AND CAUDATE-PUTAMEN OF AN ANIMAL-MODEL OF ATTENTION-DEFICIT HYPERACTIVITY DISORDER - THE SPONTANEOUSLY HYPERTENSIVE RAT	10.1016/0006-8993(95)00135-D
ALPHA(2)-ADRENOCEPTOR MEDIATED INHIBITION OF [H-3] DOPAMINE RELEASE FROM NUCLEUS-ACCUMBENS SLICES AND MONOAMINE LEVELS IN A RAT MODEL FOR ATTENTION-DEFICIT HYPERACTIVITY DISORDER	10.1007/BF00973098
DIFFERENT EFFECTS OF AMPHETAMINE ON REINFORCED VARIATIONS VERSUS REPETITIONS IN SPONTANEOUSLY HYPERTENSIVE RATS (SHR)	10.1016/0031-9384(94)90327-1
PROPOSED ANIMAL-MODEL OF ATTENTION-DEFICIT HYPERACTIVITY DISORDER	10.1016/0361-9230(94)90013-2
SPONTANEOUSLY HYPERTENSIVE RATS (SHR) AS A PUTATIVE ANIMAL-MODEL OF CHILDHOOD HYPERKINESIA - SHR BEHAVIOR COMPARED TO 4 OTHER RAT STRAINS	10.1016/0031-9384(93)90323-8
THE SPONTANEOUSLY HYPERTENSIVE RAT (SHR) AS AN ANIMAL-MODEL OF CHILDHOOD HYPERACTIVITY (ADHD) - CHANGED REACTIVITY TO REINFORCERS AND TO PSYCHOMOTOR STIMULANTS	10.1016/0163-1047(92)90315-U
Gut microbiome and metabolic profiles of mouse model for MeCP2 duplication syndrome	10.1016/j.brainresbull.2023.110862
Maternal selenium dietary supplementation alters sociability and reinforcement learning deficits induced by<i> in</i><i> utero</i> exposure to maternal immune activation in mice	10.1016/j.bbi.2023.12.024
Social isolation-induced transcriptomic changes in mouse hippocampus impact the synapse and show convergence with human genetic risk for neurodevelopmental phenotypes	10.1371/journal.pone.0295855
A novel autism-associated UBLCP1 mutation impacts proteasome regulation/activity	10.1038/s41398-023-02702-0
Disrupted extracellular matrix and cell cycle genes in autism-associated Shank3 deficiency are targeted by lithium	10.1038/s41380-023-02362-y
Maternal separation stress through triggering of the neuro-immune response in the hippocampus induces autistic-like behaviors in male mice	10.1002/jdn.10310
<i>Bacteroides</i> is increased in an autism cohort and induces autism-relevant behavioral changes in mice in a sex-dependent manner	10.1038/s41522-023-00469-2
On-Tissue Spatial Proteomics Integrating MALDI-MS Imaging with Shotgun Proteomics Reveals Soy Consumption-Induced Protein Changes in a Fragile X Syndrome Mouse Model	10.1021/acschemneuro.3c00497
Azadiradione up-regulates the expression of parvalbumin and BDNF via Ube3a	10.1016/j.gene.2023.148081
Intranasal oxytocin in a genetic animal model of autism	10.1038/s41380-023-02330-6
Investigating the impact of paternal aging on murine sperm miRNA profiles and their potential link to autism spectrum disorder	10.1038/s41598-023-47878-z
Shank3 ameliorates neuronal injury after cerebral ischemia/reperfusion via inhibiting oxidative stress and inflammation	10.1016/j.redox.2023.102983
Changes in neuroinflammatory markers and microglial density in the hippocampus and prefrontal cortex of the C58/J mouse model of autism	10.1111/ejn.16204
A synbiotic formulation of <i>Lactobacillus reuteri</i> and inulin alleviates ASD-like behaviors in a mouse model: the mediating role of the gut-brain axis	10.1039/d3fo02663a
Preclinical Evidence for the Role of the Yin/Yang Angiotensin System Components in Autism Spectrum Disorder: A Therapeutic Target of Astaxanthin	10.3390/biomedicines11123156
Rescue of sharp wave-ripples and prevention of network hyperexcitability in the ventral but not the dorsal hippocampus of a rat model of fragile X syndrome	10.3389/fncel.2023.1296235
Modular Splicing Is Linked to Evolution in the Synapse-Specificity Molecule Kirrel3	10.1523/ENEURO.0253-23.2023
Hyperexcitability in the Olfactory Bulb and Impaired Fine Odor Discrimination in the <i>Fmr1</i> KO Mouse Model of Fragile X Syndrome	10.1523/JNEUROSCI.0584-23.2023
Developmental Impairments of Synaptic Refinement in the Thalamus of a Mouse Model of Fragile X Syndrome	10.1007/s12264-023-01142-6
Glial cells are affected more than interneurons by the loss of <i>Engrailed 2</i> gene in the mouse cerebellum	10.1111/joa.13982
Dissecting the autism-associated 16p11.2 locus identifies multiple drivers in neuroanatomical phenotypes and unveils a male-specific role for the major vault protein	10.1186/s13059-023-03092-8
A mouse model of ATRX deficiency with cognitive deficits and autistic traits	10.1186/s11689-023-09508-7
Distinct disease mutations in DNMT3A result in a spectrum of behavioral, epigenetic, and transcriptional deficits	10.1016/j.celrep.2023.113411
Immune activation state modulates infant engram expression across development	10.1126/sciadv.adg9921
CHL1 depletion affects dopamine receptor D2-dependent modulation of mouse behavior	10.3389/fnbeh.2023.1288509
Impaired synaptic incorporation of AMPA receptors in a mouse model of fragile X syndrome	10.3389/fnmol.2023.1258615
Lack of HCAR1, the lactate GPCR, signaling promotes autistic-like behavior	10.1186/s12964-023-01188-z
Abnormal Microglial Density and Morphology in the Brain of Cyclooxygenase 2 Knockin Mice	10.1016/j.neuroscience.2023.10.009
Characterizing the neuroimmune environment of offspring in a novel model of maternal allergic asthma and particulate matter exposure	10.1186/s12974-023-02930-7
IL-4 shapes microglia-dependent pruning of the cerebellum during postnatal development	10.1016/j.neuron.2023.09.031
Effects of Fmr1 Gene Mutations on Sex Differences in Autism-Like Behavior and Dendritic Spine Development in Mice and Transcriptomic Studies	10.1016/j.neuroscience.2023.10.001
Environmental interventions reduced repetitive behavior in a mouse model	10.1016/j.physbeh.2023.114386
Maternal methyl donor supplementation regulates the effects of cafeteria diet on behavioral changes and nutritional status in male offspring	10.29219/fnr.v67.9828
Long-term monitoring of huddling behavior in mice using online image processing	10.1002/npr2.12387
A Novel Head-Fixed Assay for Social Touch in Mice Uncovers Aversive Responses in Two Autism Models	10.1523/JNEUROSCI.0226-23.2023
Downregulation of mGluR1-mediated signaling underlying autistic-like core symptoms in <i>Shank1</i> P1812L-knock-in mice	10.1038/s41398-023-02626-9
Temporal dynamics of isolation calls emitted by pups in environmental and genetic mouse models of autism spectrum disorder	10.3389/fnins.2023.1274039
Prenatal infection and adolescent social adversity affect microglia, synaptic density, and behavior in male rats	10.1016/j.ynstr.2023.100580
Molecular dynamics simulation of RAC1 protein and its de novo variants related to developmental disorders	10.1080/07391102.2023.2275188
Blood exosome sensing via neuronal insulin-like growth factor-1 regulates autism-related phenotypes	10.1016/j.phrs.2023.106965
Neuroligin 2 governs synaptic morphology and function through RACK1-cofilin signaling in Drosophila	10.1038/s42003-023-05428-3
Scn2a insufficiency alters spontaneous neuronal Ca<SUP>2+</SUP> activity in somatosensory cortex wakefulness	10.1016/j.isci.2023.108138
Possible role of NO/NMDA pathway in the autistic-like behaviors induced by maternal separation stress in mice	10.1371/journal.pone.0292631
Ankyrin B promotes developmental spine regulation in the mouse prefrontal cortex	10.1093/cercor/bhad311
Impaired neural circuitry of hippocampus in <i>Pax2</i> nervous system-specific knockout mice leads to restricted repetitive behaviors	10.1111/cns.14482
Dopaminergic cell protection and alleviation of neuropsychiatric disease symptoms by VMAT2 expression through the class I HDAC inhibitor TC-H 106	10.1002/prp2.1135
Psychiatric risk gene Transcription Factor 4 (TCF4) regulates the density and connectivity of distinct inhibitory interneuron subtypes	10.1038/s41380-023-02248-z
Semi-natural housing rescues social behavior and reduces repetitive exploratory behavior of BTBR autistic-like mice	10.1038/s41598-023-43558-0
Anti-apoptotic capacity of MALAT1 on hippocampal neurons correlates with CASP3 DNA methylation in a mouse model of autism	10.1007/s11011-023-01285-5
KCNQ2/3 Gain-of-Function Variants and Cell Excitability: Differential Effects in CA1 versus L2/3 Pyramidal Neurons	10.1523/JNEUROSCI.0980-23.2023
Effects of extended-release 7-nitroindazole gel formulation treatment on the behavior of Shank3 mouse model of autism	10.1016/j.niox.2023.09.003
Group I and group II metabotropic glutamate receptors are upregulated in the synapses of infant rats prenatally exposed to valproic acid	10.1007/s00213-023-06457-w
Chronic Ambient Ozone Exposure Aggravates Autism-Like Symptoms in a Susceptible Mouse Model	10.1021/acs.est.3c00607
Shank3 related muscular hypotonia is accompanied by increased intracellular calcium concentrations and ion channel dysregulation in striated muscle tissue	10.3389/fcell.2023.1243299
Hippocampal and peripheral blood DNA methylation signatures correlate at the gene and pathway level in a mouse model of autism	10.1093/hmg/ddad137
microRNA as a Maternal Marker for Prenatal Stress-Associated ASD, Evidence from a Murine Model	10.3390/jpm13091412
Audiogenic Seizures and Social Deficits: No Aggravation Found in Krushinsky-Molodkina Rats	10.3390/biomedicines11092566
Voluntary Running Improves Behavioral and Structural Abnormalities in a Mouse Model of CDKL5 Deficiency Disorder	10.3390/biom13091396
Interneuron-Targeted Disruption of <i>SYNGAP1</i> Alters Sensory Representations in the Neocortex and Impairs Sensory Learning	10.1523/JNEUROSCI.1997-22.2023
The Shank3-InsG3680(+/+) mouse model of autism spectrum disorder displays auditory avoidance in a novel behavioral test	10.3389/fnbeh.2023.1205507
Relationship between two forms of impulsivity in mice at baseline and under acute and sub-chronic atomoxetine treatment	10.1016/j.pnpbp.2023.110841
VPA-induced autism impairs memory ability through disturbing neural oscillatory patterns in offspring rats	10.1007/s11571-023-09996-2
Mouse Model of Fragile X Syndrome Analyzed by Quantitative Proteomics: A Comparison of Methods	10.1021/acs.jproteome.3c00363
Sex- and age-dependent contribution of System x<i><sub>c</sub></i><SUP>-</SUP> to cognitive, sensory, and social behaviors revealed by comprehensive behavioral analyses of System x<i><sub>c</sub></i><SUP>-</SUP> null mice	10.3389/fnbeh.2023.1238349
Saffron and crocin ameliorate prenatal valproic acid-induced autistic-like behaviors and brain oxidative stress in the male offspring rats	10.1007/s11011-023-01275-7
Sex Differences in Long-term Outcome of Prenatal Exposure to Excess Glucocorticoids-Implications for Development of Psychiatric Disorders	10.1007/s12035-023-03522-5
<i>SHANK3</i> Mutations Associated with Autism and Schizophrenia Lead to Shared and Distinct Changes in Dendritic Spine Dynamics in the Developing Mouse Brain	10.1016/j.neuroscience.2023.07.024
Knockout of Tmlhe in mice is not associated with autism spectrum disorder phenotypes or motor dysfunction despite low carnitine levels	10.1186/s13229-023-00560-7
Immp2l knockdown in male mice increases stimulus-driven instrumental behaviour but does not alter goal-directed learning or neuron density in cortico-striatal circuits in a model of Tourette syndrome and autism spectrum disorder	10.1016/j.bbr.2023.114610
Roadmap for Postnatal Brain Maturation: Changes in Gray and White Matter Composition during Development Measured by Fourier Transformed Infrared Microspectroscopy	10.1021/acschemneuro.3c00237
The protective effects of sesamol and/or the probiotic, <i>Lactobacillus rhamnosus</i>, against aluminum chloride-induced neurotoxicity and hepatotoxicity in rats: Modulation of Wnt/Î²-catenin/GSK-3Î², JAK-2/STAT-3, PPAR-Î³, inflammatory, and apoptotic pathways	10.3389/fphar.2023.1208252
Mouse Behavior on the Trial-Unique Nonmatching-to-Location (TUNL) Touchscreen Task Reflects a Mixture of Distinct Working Memory Codes and Response Biases	10.1523/JNEUROSCI.2101-22.2023
PARP-1 Inhibition Ameliorates Neuronal Damage in Valproic Acid-Induced Models of Autism Spectrum Disorder through the MKP-1/p38 Pathway	10.23812/j.biol.regul.homeost.agents.20233708.410
Autism-related KLHL17 and SYNPO act in concert to control activity-dependent dendritic spine enlargement and the spine apparatus	10.1371/journal.pbio.3002274
Calcium Signaling during Cortical Apical Dendrite Initiation: A Role for Cajal-Retzius Neurons	10.3390/ijms241612965
The Novel Somatosensory Nose-Poke Adapted Paradigm (SNAP) Is an Effective Tool to Assess Differences in Tactile Sensory Preferences in Autistic-Like Mice	10.1523/ENEURO.0478-22.2023
Chronic exposure of female mice to selective serotonin reuptake inhibitors during lactation induces vocal behavior deficits in pre-weaned offspring	10.1016/j.pbb.2023.173606
<i>Shank3</i> deletion in PV neurons is associated with abnormal behaviors and neuronal functions that are rescued by increasing GABAergic signaling	10.1186/s13229-023-00557-2
Striatal mGlu5-mediated synaptic plasticity is independently regulated by location-specific receptor pools and divergent signaling pathways	10.1016/j.jbc.2023.104949
Cell-type-specific disruption of cortico-striatal circuitry drives repetitive patterns of behavior in fragile X syndrome model mice	10.1016/j.celrep.2023.112901
In vivo evidence of microstructural hypo-connectivity of brain white matter in 22q11.2 deletion syndrome	10.1038/s41380-023-02178-w
Acoustic complexity of pup isolation calls in Mongolian hamsters: 3-frequency phenomena and chaos	10.1093/cz/zoad036
Deletions of<i> Cacna2d3</i> in parvalbumin-expressing neurons leads to autistic-like phenotypes in mice	10.1016/j.neuint.2023.105569
Neuroanatomical changes of ionotropic glutamatergic and GABAergic receptor densities in male mice modeling idiopathic and syndromic autism spectrum disorder	10.3389/fpsyt.2023.1199097
Overexpression of the autism candidate gene <i>Cyfip1</i> pathologically enhances olivo-cerebellar signaling in mice	10.3389/fncel.2023.1219270
KMT2C knockout generates ASD-like behaviors in mice	10.3389/fcell.2023.1227723
Minocycline improves autism-related behaviors by modulating microglia polarization in a mouse model of autism	10.1016/j.intimp.2023.110594
Mice prenatally exposed to valproic acid do not show autism-related disorders when fed with polyunsaturated fatty acid-enriched diets	10.1038/s41598-023-38423-z
Early developmental deletion of forebrain<i> Ank2</i> causes seizure-related phenotypes by reshaping the synaptic proteome	10.1016/j.celrep.2023.112784
Blunted type-5 metabotropic glutamate receptor-mediated polyphosphoinositide hydrolysis in two mouse models of monogenic autism	10.1016/j.neuropharm.2023.109642
Control of sustained attention and impulsivity by G<sub>q</sub>-protein signalling in parvalbumin interneurons of the anterior cingulate cortex	10.1038/s41398-023-02541-z
The anterior insular cortex processes social recognition memory	10.1038/s41598-023-38044-6
Lipopolysaccharide-induced sickness behavior is not altered in male <i>Fmr1</i>-deficient mice	10.1002/brb3.3142
Chronic inhibition of astrocytic aquaporin-4 induces autistic-like behavior in control rat offspring similar to maternal exposure to valproic acid	10.1016/j.physbeh.2023.114286
Whole proteome copy number dataset in primary mouse cortical neurons	10.1016/j.dib.2023.109336
Tet2 acts in the lateral habenula to regulate social preference in mice	10.1016/j.celrep.2023.112695
Kruppel-like factor 7 deficiency disrupts corpus callosum development and neuronal migration in the developing mouse cerebral cortex	10.1111/bpa.13186
The Impact of Mild Chronic Stress and Maternal Experience in the <i>Fmr1</i> Mouse Model of Fragile X Syndrome	10.3390/ijms241411398
Deletion of a Single Lysine Residue at Position 292 of CAMK2A Disrupts Protein Function, Causing Severe Epileptic Encephalopathy and Intellectual Disability	10.3390/genes14071353
Adulthood bisphenol A exposure induces anxiety in male mice via downregulation of alpha-1D adrenergic receptor in paraventricular thalamus	10.1016/j.ecoenv.2023.115205
Autism-linked UBE3A gain-of-function mutation causes interneuron and behavioral phenotypes when inherited maternally or paternally in mice	10.1016/j.celrep.2023.112706
Alternative splicing and heparan sulfation converge on neurexin-1 to control glutamatergic transmission and autism-related behaviors	10.1016/j.celrep.2023.112714
<i>Adnp</i>-mutant mice with cognitive inflexibility, CaMKIIÎ± hyperactivity, and synaptic plasticity deficits	10.1038/s41380-023-02129-5
16p11.2 CNV gene Doc2a functions in neurodevelopment and social behaviors through interaction with Secretagogin	10.1016/j.celrep.2023.112691
Kv7/KCNQ potassium channels in cortical hyperexcitability and juvenile seizure-related death in Ank2-mutant mice	10.1038/s41467-023-39203-z
Striatal synaptic changes and behavior in adult mouse upon prenatal exposure to valproic acid	10.1016/j.brainres.2023.148461
Serotonergic circuit dysregulation underlying autism-related phenotypes in BTBR mouse model of autism	10.1016/j.neuropharm.2023.109634
A Non-canonical Excitatory PV RGC-PV SC Visual Pathway for Mediating the Looming-evoked Innate Defensive Response	10.1007/s12264-023-01076-z
Regulation of dendritic spine length in corticopontine layer V pyramidal neurons by autism risk gene Î²3 integrin	10.1186/s13041-023-01031-z
Deletion of the autism-related gene <i>Chd8</i> alters activity-dependent transcriptional responses in mouse postmitotic neurons	10.1038/s42003-023-04968-y
Exposure to Methylmercury at Juvenile Stage Worsens Autism-Like Symptoms in Adult BTBR T+tf/J Mice Due to Lack of Nuclear Factor Erythroid 2-Related Factor 2 Signaling Upregulation in Periphery and Brain	10.3390/toxics11060546
A Lightweight Drive Implant for Chronic Tetrode Recordings in Juvenile Mice	10.3791/65228
Amelioration of cognition impairments in the valproic acid-induced animal model of autism by ciproxifan, a histamine H3-receptor antagonist	10.1097/FBP.0000000000000720
Investigating cell-specific effects of FMRP deficiency on spiny projection neurons in a mouse model of Fragile X syndrome	10.3389/fncel.2023.1146647
(R)-ketamine attenuates neurodevelopmental disease-related phenotypes in a mouse model of maternal immune activation	10.1007/s00406-023-01629-3
Primary cilia TRP channel regulates hippocampal excitability	10.1073/pnas.2219686120
Excess cerebellar granule neurons induced by the absence of p75NTR during development elicit social behavior deficits in mice	10.3389/fnmol.2023.1147597
Social deficits in mice prenatally exposed to valproic acid are intergenerationally inherited and rescued by social enrichment	10.1016/j.neuro.2023.05.009
Reversal of memory and autism-related phenotypes in <i>Tsc2<SUP>+/-</SUP> </i>mice via inhibition of <i>Nlgn1</i>	10.3389/fcell.2023.1205112
Maturation of nucleus accumbens synaptic transmission signals a critical period for the rescue of social deficits in a mouse model of autism spectrum disorder	10.1186/s13041-023-01028-8
16p11.2 deletion mice exhibit compromised fronto-temporal connectivity, GABAergic dysfunction, and enhanced attentional ability	10.1038/s42003-023-04891-2
Altered GABAergic, glutamatergic and endocannabinoid signaling is accompanied by neuroinflammatory response in a zebrafish model of social withdrawal behavior	10.3389/fnmol.2023.1120993
Serotonin sensing by microglia conditions the proper development of neuronal circuits and of social and adaptive skills	10.1038/s41380-023-02048-5
Microbial modulation via cross-fostering prevents the effects of pervasive environmental stressors on microglia and social behavior, but not the dopamine system	10.1038/s41380-023-02108-w
Upregulation of SYNGAP1 expression in mice and human neurons by redirecting alternative splicing	10.1016/j.neuron.2023.02.021
Comparing synaptic proteomes across five mouse models for autism reveals converging molecular similarities including deficits in oxidative phosphorylation and Rho GTPase signaling	10.3389/fnagi.2023.1152562
Complement C4-deficient mice have a high mortality rate during PTZ-induced epileptic seizures, which correlates with cognitive problems and the deficiency in the expression of Egr1 and other immediate early genes	10.3389/fncel.2023.1170031
Ketogenic diet ameliorates autism spectrum disorders-like behaviors via reduced inflammatory factors and microbiota remodeling in BTBR T+Itpr3tf/J mice	10.1016/j.expneurol.2023.114432
Vitamin B6 Deficiency Induces Autism-Like Behaviors in Rats by Regulating mTOR-Mediated Autophagy in the Hippocampus	10.1155/2023/6991826
Chronic acetyl-L-carnitine treatment alleviates behavioral deficits and neuroinflammation through enhancing microbiota derived-SCFA in valproate model of autism	10.1016/j.biopha.2023.114848
16p11.2 haploinsufficiency reduces mitochondrial biogenesis in brain endothelial cells and alters brain metabolism in adult mice	10.1016/j.celrep.2023.112485
Prenatal DEHP exposure predicts neurological disorders via transgenerational epigenetics	10.1038/s41598-023-34661-3
Adolescent sleep defects and dopaminergic hyperactivity in mice with a schizophrenia-linked Shank3 mutation	10.1093/sleep/zsad131
Diminished activity-dependent BDNF signaling differentially causes autism-like behavioral deficits in male and female mice	10.3389/fpsyt.2023.1182472
The comparative effectiveness of metformin and risperidone in a rat model of valproic acid-induced autism, Potential role for enhanced autophagy	10.1007/s00213-023-06371-1
FMRP phosphorylation and interactions with Cdh1 regulate association with dendritic RNA granules and MEF2-triggered synapse elimination	10.1016/j.nbd.2023.106136
Effects of chronic methamphetamine exposure on rewarding behavior and neurodegeneration markers in adult mice	10.1007/s00213-023-06374-y
Investigating the Serotonergic Modulation of Orientation Tuning of Neurons in Primary Visual Cortex of Anesthetized Mice	10.32598/bcn.2021.3180.1
Dysregulation of immune and metabolism pathways in maternal immune activation induces an increased risk of autism spectrum disorders	10.1016/j.lfs.2023.121734
Pyramidal neurons form active, transient, multilayered circuits perturbed by autism-associated mutations at the inception of neocortex	10.1016/j.cell.2023.03.025
Virtual reality-based real-time imaging reveals abnormal cortical dynamics during behavioral transitions in a mouse model of autism	10.1016/j.celrep.2023.112258
<i>Cntnap4</i> partial deficiency exacerbates Î±-synuclein pathology through astrocyte-microglia C3-C3aR pathway	10.1038/s41419-023-05807-y
Adult-specific Reelin expression alters striatal neuronal organization: implications for neuropsychiatric disorders	10.3389/fncel.2023.1143319
Promyelinating drugs promote functional recovery in an autism spectrum disorder mouse model of Pitt-Hopkins syndrome	10.1093/brain/awad057
A novel Reelin construct, R36, recovered behavioural deficits in the heterozygous reeler mouse	10.1111/ejn.15971
Chronic Neuronal Inactivity Utilizes the mTOR-TFEB Pathway to Drive Transcription-Dependent Autophagy for Homeostatic Up-Scaling	10.1523/JNEUROSCI.0146-23.2023
Intermittent hypoxia-induced enhancement of sociability and working memory associates with CNTNAP2 upregulation	10.3389/fnmol.2023.1155047
Sex-specific microglia state in the Neuroligin-4 knock-out mouse model of autism spectrum disorder	10.1016/j.bbi.2023.03.023
Extracts from the edible insects<i> Gryllus</i><i> bimaculatus</i> and<i> Oxya</i><i> chinensis</i><i> sinuosa</i> as an effective postnatal therapy for improving autistic behavior through blood-brain barrier control and gut microbiota	10.1016/j.jff.2023.105516
Microtubule Cytoskeletal Network Alterations in a Transgenic Model of Tuberous Sclerosis Complex: Relevance to Autism Spectrum Disorders	10.3390/ijms24087303
Increased Network Inhibition in the Dentate Gyrus of Adult Neuroligin-4 Knock-Out Mice	10.1523/ENEURO.0471-22.2023
Developmental changes in electrophysiological properties of auditory cortical neurons in the<i> Cntnap2</i> knockout rat	10.1152/jn.00029.2022
Evaluating the effect of R-Baclofen and LP-211 on autistic behavior of the BTBR and <i>Fmr1</i>-KO mouse models	10.3389/fnins.2023.1087788
Activation of the CA2-ventral CA1 pathway reverses social discrimination dysfunction in <i>Shank3B</i> knockout mice	10.1038/s41467-023-37248-8
GluA1 Degradation by Autophagy Contributes to Circadian Rhythm Effects on Cerebral Ischemia Injury	10.1523/JNEUROSCI.1914-22.2023
Increased level of RAB39B leads to neuronal dysfunction and behavioural changes in mice	10.1111/jcmm.17704
Disrupting cortical astrocyte Ca<SUP>2+</SUP> signaling in developing brain induces social deficits and depressive-like behaviors	10.1002/glia.24358
<i>Lactiplantibacillus plantarum</i> N-1 improves autism-like behavior and gut microbiota in mouse	10.3389/fmicb.2023.1134517
Investigating behavioral phenotypes related to autism spectrum disorder in a gene-environment interaction model of <i>Cntnap2</i> deficiency and Poly I:C maternal immune activation	10.3389/fnins.2023.1160243
Behavioral regulation by perineuronal nets in the prefrontal cortex of the CNTNAP2 mouse model of autism spectrum disorder	10.3389/fnbeh.2023.1114789
Neonatal loss of FGFR2 in astroglial cells affects locomotion, sociability, working memory, and glia-neuron interactions in mice	10.1038/s41398-023-02372-y
Icariin alleviates autistic-like behavior, hippocampal inflammation and vGlut1 expression in adult BTBR mice	10.1016/j.bbr.2023.114384
Striatal increase of dopamine receptor 2 density in idiopathic and syndromic mouse models of autism spectrum disorder	10.3389/fpsyt.2023.1110525
Alterations in the proteome of developing neocortical synaptosomes in the absence of MET signaling revealed by comparative proteomics	10.1159/000529981
Effects of Assisted Reproductive Technologies on Social Behavior of BTBR Mice, a Model of Autism Spectrum Disorders	10.1134/S0022093023020138
Oxytocin protective effects on zebrafish larvae models of autism-like spectrum disorder	10.22038/IJBMS.2023.68165.14889
Inferring neuron-neuron communications from single-cell transcriptomics through NeuronChat	10.1038/s41467-023-36800-w
EphB2-dependent prefrontal cortex activation promotes long-range social approach and partner responsiveness	10.1073/pnas.2219952120
Canagliflozin alleviates valproic acid-induced autism in rat pups: Role of PTEN/PDK/PPAR-Î³ signaling pathways	10.3389/fphar.2023.1113966
Chemogenetic rectification of the inhibitory tone onto hippocampal neurons reverts autistic-like traits and normalizes local expression of estrogen receptors in the Ambra1+/- mouse model of female autism	10.1038/s41398-023-02357-x
Rescue of neuropsychiatric phenotypes in a mouse model of 16p11.2 duplication syndrome by genetic correction of an epilepsy network hub	10.1038/s41467-023-36087-x
FOXG1 drives transcriptomic networks to specify principal neuron subtypes during the development of the medial pallium	10.1126/sciadv.ade2441
Excessive proteostasis contributes to pathology in fragile X syndrome	10.1016/j.neuron.2022.11.012
TCF7L2 acts as a molecular switch in midbrain to control mammal vocalization through its DNA binding domain but not transcription activation domain	10.1038/s41380-023-01993-5
Robust odor identification in novel olfactory environments in mice	10.1038/s41467-023-36346-x
SHANK3 in vagal sensory neurons regulates body temperature, systemic inflammation, and sepsis	10.3389/fimmu.2023.1124356
Characterizing maternal isolation-induced ultrasonic vocalizations in a gene-environment interaction rat model for autism	10.1111/gbb.12841
Testing the extreme male hypothesis in the valproate mouse model; sex-specific effects on plasma testosterone levels and tyrosine hydroxylase expression in the anteroventral periventricular nucleus, but not on parental behavior	10.3389/fnbeh.2023.1107226
DUSP15 expression is reduced in the hippocampus of <i>Myrf</i> knock-out mice but attention and object recognition memory remain intact	10.1371/journal.pone.0281264
Efficient Delivery of <i>FMR1</i> across the Blood Brain Barrier Using AAVphp Construct in Adult <i>FMR1</i> KO Mice Suggests the Feasibility of Gene Therapy for Fragile X Syndrome	10.3390/genes14020505
Maternal Immune Activation Induced by Prenatal Lipopolysaccharide Exposure Leads to Long-Lasting Autistic-like Social, Cognitive and Immune Alterations in Male Wistar Rats	10.3390/ijms24043920
Repeated exposure to kairomone-containing coffee odor improves abnormal olfactory behaviors in heterozygous oxytocin receptor knock-in mice	10.3389/fnbeh.2022.983421
Developmental deficits of MGE-derived interneurons in the <i>Cntnap2</i> knockout mouse model of autism spectrum disorder	10.3389/fcell.2023.1112062
Targeting Neuroinflammation with Abscisic Acid Reduces Pain Sensitivity in Females and Hyperactivity in Males of an ADHD Mice Model	10.3390/cells12030465
The Interactions of the 70 kDa Fragment of Cell Adhesion Molecule L1 with Topoisomerase 1, Peroxisome Proliferator-Activated Receptor Î³ and NADH Dehydrogenase (Ubiquinone) Flavoprotein 2 Are Involved in Gene Expression and Neuronal L1-Dependent Functions	10.3390/ijms24032097
PTCHD1 Binds Cholesterol but Not Sonic Hedgehog, Suggesting a Distinct Cellular Function	10.3390/ijms24032682
Neurovascular Development in<i> Pten</i> and<i> Tsc2</i> Mouse Mutants	10.1523/ENEURO.0340-22.2023
A Novel Cis-Regulatory lncRNA, <i>Kalnc2</i>, Downregulates <i>Kalrn</i> Protein-Coding Transcripts in Mouse Neuronal Cells	10.3390/ncrna9010007
mTORC2 Inhibition Improves Morphological Effects of PTEN Loss, But Does Not Correct Synaptic Dysfunction or Prevent Seizures	10.1523/JNEUROSCI.1354-22.2022
Human<i> MECP2</i> transgenic rats show increased anxiety, severe social deficits, and abnormal prefrontal neural oscillation stability	10.1016/j.bbrc.2023.01.057
Age-related behavioural and striatal dysfunctions in Shank3<SUP>?C/?C</SUP> mouse model of autism spectrum disorder	10.1111/ejn.15919
Impulsive choice in two different rat models of ADHD-Spontaneously hypertensive and <i>Lphn3</i> knockout rats	10.3389/fnins.2023.1094218
Neurexins in serotonergic neurons regulate neuronal survival, serotonin transmission, and complex mouse behaviors	10.7554/eLife.85058
Identifying foetal forebrain interneurons as a target for monogenic autism risk factors and the polygenic <i>16p11.2</i> microdeletion	10.1186/s12868-022-00771-3
<i>Gabrb3</i> is required for the functional integration of pyramidal neuron subtypes in the somatosensory cortex	10.1016/j.neuron.2022.10.037
Preventive effect of quercetin-Loaded nanophytosome against autistic-like damage in maternal separation model: The possible role of Caspase-3, Bax/Bcl-2 and Nrf2	10.1016/j.bbr.2023.114300
Preclinical Development of the Na-K-2Cl Co-transporter-1 (NKCC1) Inhibitor ARN23746 for the Treatment of Neurodevelopmental Disorders	10.1021/acsptsci.2c00197
The cytoplasmic localization of ADNP through 14-3-3 promotes sex-dependent neuronal morphogenesis, cortical connectivity, and calcium signaling	10.1038/s41380-022-01939-3
Altered integration of excitatory inputs onto the basal dendrites of layer 5 pyramidal neurons in a mouse model of Fragile X syndrome	10.1073/pnas.2208963120
Development of sex- and genotype-specific behavioral phenotypes in a <i>Shank3</i> mouse model for neurodevelopmental disorders	10.3389/fnbeh.2022.1051175
Networks of placental DNA methylation correlate with maternal serum PCB concentrations and child neurodevelopment	10.1016/j.envres.2023.115227
Degradation of Perineuronal Nets in the Cerebellar Interpositus Nucleus Ameliorated Social Deficits in Shank3-deficient Mice	10.1016/j.neuroscience.2022.12.024
Immune activation during pregnancy exacerbates ASD-related alterations in <i>Shank3</i>-deficient mice	10.1186/s13229-022-00532-3
Zinc Water Prevents Autism-Like Behaviors in the BTBR Mice	10.1007/s12011-022-03548-1
Microglial heterogeneity and complement component 3 elimination within emerging multisensory midbrain compartments during an early critical period	10.3389/fnins.2022.1072667
Neurodevelopmental disorder-associated mutations in TAOK1 reveal its function as a plasma membrane remodeling kinase	10.1126/scisignal.add3269
Effects of cross-fostering experience on emotion in adolescent Kunming mice	10.1163/1568539X-bja10200
Alterations in the social-conditioned place preference and density of dopaminergic neurons in the ventral tegmental area in Clsnt2-KO mice	10.18699/VJGB-23-14
L-Serine Influences Epigenetic Modifications to Improve Cognition and Behaviors in Growth Hormone-Releasing Hormone Knockout Mice	10.3390/biomedicines11010104
Who Knew? Dopamine Transporter Activity Is Critical in Innate and Adaptive Immune Responses	10.3390/cells12020269
Simultaneous Antagonism at H3R/D2R/D3R Reduces Autism-like Self-Grooming and Aggressive Behaviors by Mitigating MAPK Activation in Mice	10.3390/ijms24010526
Gut dysbiosis impairs hippocampal plasticity and behaviors by remodeling serum metabolome	10.1080/19490976.2022.2104089
FMR1 deletion in rats induces hyperactivity with no changes in striatal dopamine transporter availability	10.1038/s41598-022-26986-2
GABAergic synaptic transmission and cortical oscillation patterns in the primary somatosensory area of a valproic acid rat model of autism spectrum disorder	10.1111/ejn.15893
Sex-specific neurobehavioral and prefrontal cortex gene expression alterations following developmental acetaminophen exposure in mice	10.1016/j.nbd.2022.105970
Experience-dependent changes in hippocampal spatial activity and hippocampal circuit function are disrupted in a rat model of Fragile X Syndrome	10.1186/s13229-022-00528-z
Identification of oxytocin expression in human and murine microglia	10.1016/j.pnpbp.2022.110600
Faded neural projection from the posterior bed nucleus of the stria terminalis to the lateral habenula contributes to social signaling deficit in male BTBR mice as a mouse model of autism	10.1016/j.psyneuen.2022.106004
Downregulation of DDIT4 ameliorates abnormal behaviors in autism by inhibiting ferroptosis via the PI3K/Akt pathway	10.1016/j.bbrc.2022.12.032
Auts2 regulated autism-like behavior, glucose metabolism and oxidative stress in mice	10.1016/j.expneurol.2022.114298
Microglial <i>Pten</i> safeguards postnatal integrity of the cortex and sociability	10.3389/fimmu.2022.1059364
Acute and Repeated Administration of NLX-101, a Selective Serotonin-1A Receptor Biased Agonist, Reduces Audiogenic Seizures in Developing<i> Fmr1</i> Knockout Mice	10.1016/j.neuroscience.2022.11.014
Preserved navigation abilities and spatio-temporal memory in individuals with autism spectrum disorder	10.1002/aur.2865
The Shank3<SUP>Venus/Venus</SUP> knock in mouse enables isoform-specific functional studies of Shank3a	10.3389/fnins.2022.1081010
An IGFBP2-derived peptide promotes neuroplasticity and rescues deficits in a mouse model of Phelan-McDermid syndrome	10.1038/s41380-022-01904-0
NMDA receptor hypofunction underlies deficits in parvalbumin interneurons and social behavior in neuroligin 3 R451C knockin mice	10.1016/j.celrep.2022.111771
Psilocybin mitigates the cognitive deficits observed in a rat model of Fragile X syndrome	10.1007/s00213-022-06286-3
Single cannabidiol administration affects anxiety-, obsessive compulsive-, object memory-, and attention-like behaviors in mice in a sex and concentration dependent manner	10.1016/j.pbb.2022.173498
Photobiomodulation Attenuated Cognitive Dysfunction and Neuroinflammation in a Prenatal Valproic Acid-Induced Autism Spectrum Disorder Mouse Model	10.3390/ijms232416099
Proteomic-Based Approach Reveals the Involvement of Apolipoprotein A-I in Related Phenotypes of Autism Spectrum Disorder in the BTBR Mouse Model	10.3390/ijms232315290
Anatomical Development of the Cerebellothalamic Tract in Embryonic Mice	10.3390/cells11233800
Altered meningeal immunity contributing to the autism-like behavior of BTBR T+<i> Itpr3tf/J</i> mice	10.1016/j.bbih.2022.100563
Alpha-T-catenin is expressed in peripheral nerves as a constituent of Schwann cell adherens junctions	10.1242/bio.059634
Identification of the common neurobiological process disturbed in genetic and non-genetic models for autism spectrum disorders	10.1007/s00018-022-04617-3
Chr21 protein-protein interactions: enrichment in proteins involved in intellectual disability, autism, and late-onset Alzheimer's disease	10.26508/lsa.202101205
LiCl treatment leads to long-term restoration of spine maturation and synaptogenesis in adult <i>Tbr1</i> mutants	10.1186/s11689-022-09421-5
Brief postnatal exposure to bisphenol A affects apoptosis and gene expression in the medial prefrontal cortex and social behavior in rats with sex specificity	10.1016/j.neuro.2022.11.011
High-Fat Diet Exacerbates Autistic-Like Restricted Repetitive Behaviors and Social Abnormalities in CC2D1A Conditional Knockout Mice	10.1007/s12035-022-03146-1
Top2a promotes the development of social behavior via PRC2 and H3K27me3	10.1126/sciadv.abm7069
Correlation between maternal and fetal heart rate increases with fetal mouse age in typical development and is disturbed in autism mouse model treated with valproic acid	10.3389/fpsyt.2022.998695
Forebrain-specific conditional calcineurin deficiency induces dentate gyrus immaturity and hyper-dopaminergic signaling in mice	10.1186/s13041-022-00981-0
Vinpocetine, a PDE1 modulator, regulates markers of cerebral health, inflammation, and oxidative stress in a rat model of prenatal alcohol-induced experimental attention deficit hyperactivity disorder	10.1016/j.alcohol.2022.08.005
Impaired macroglial development and axonal conductivity contributes to the neuropathology of <i>DYRK1A</i>-related intellectual disability syndrome	10.1038/s41598-022-24284-5
Novel non-stimulants rescue hyperactive phenotype in an <i>adgrl3.1</i> mutant zebrafish model of ADHD	10.1038/s41386-022-01505-z
The inhibition of NCS-1 binding to Ric8a rescues fragile X syndrome mice model phenotypes	10.3389/fnins.2022.1007531
Development of single-molecule ubiquitination mediated fluorescence complementation to visualize protein ubiquitination dynamics in dendrites	10.1016/j.celrep.2022.111658
scHumanNet: a single-cell network analysis platform for the study of cell-type specificity of disease genes	10.1093/nar/gkac1042
Juvenile Shank3 KO Mice Adopt Distinct Hunting Strategies during Prey Capture Learning	10.1523/ENEURO.0230-22.2022
Differential Expression of Endogenous Retroviruses and Inflammatory Mediators in Female and Male Offspring in a Mouse Model of Maternal Immune Activation	10.3390/ijms232213930
The Effects of Positive Allosteric Modulators of Î±7-nAChR on Social Play Behavior in Adolescent Rats Prenatally Exposed to Valproic Acid	10.3390/ph15111417
The State of the Dopaminergic and Glutamatergic Systems in the Valproic Acid Mouse Model of Autism Spectrum Disorder	10.3390/biom12111691
Combined DiI and Antibody Labeling Reveals Complex Dysgenesis of Hippocampal Dendritic Spines in a Mouse Model of Fragile X Syndrome	10.3390/biomedicines10112692
Sex-biased effects on hippocampal circuit development by perinatal SERT expression in CA3 pyramidal neurons	10.1242/dev.200549
Mnk1/2 kinases regulate memory and autism-related behaviours via Syngap1	10.1093/brain/awac398
Sex hormones influence the intestinal microbiota composition in mice	10.3389/fmicb.2022.964847
Genetics, molecular control and clinical relevance of habituation learning	10.1016/j.neubiorev.2022.104883
The Effect of <i>Limosilactobacillus reuteri</i> on Social Behavior Is Independent of the Adaptive Immune System	10.1128/msystems.00358-22
Age-differential sexual dimorphism in CHD8-S62X-mutant mouse behaviors	10.3389/fnmol.2022.1022306
Autoantibody profiling of monoamine oxidase A knockout mice, an autism spectrum disorder model	10.1016/j.bbi.2022.10.001
Maternal treatment with sodium butyrate reduces the development of autism-like traits in mice offspring	10.1016/j.biopha.2022.113870
Loss of <i>Rai1</i> enhances hippocampal excitability and epileptogenesis in mouse models of Smith-Magenis syndrome	10.1073/pnas.2210122119
Protein kinase C beta relieves autism-like behavior in EN2 knockout mice via upregulation of the FTO/PGC-1Î±/UCP1 axis	10.1002/jbt.23236
Kruppel-like factor 7 deficiency causes autistic-like behavior in mice via regulating Clock gene	10.1186/s13578-022-00903-6
Increased production of inflammatory cytokines and activation of microglia in the fetal brain of preeclamptic mice induced by angiotensin II	10.1016/j.jri.2022.103752
Analyzing the mechanisms that facilitate the subtype-specific assembly of <i>Î³</i>-aminobutyric acid type A receptors	10.3389/fnmol.2022.1017404
Enhanced fear limits behavioral flexibility in <i>Shank2</i>-deficient mice	10.1186/s13229-022-00518-1
Differences between the GluD1 and GluD2 receptors revealed by GluD1 X-ray crystallography, binding studies and molecular dynamics	10.1111/febs.16631
Cognitive profile of male mice exposed to a Ketogenic Diet	10.1016/j.physbeh.2022.113883
The Hepatic Mitochondrial Alterations Exacerbate Meta-Inflammation in Autism Spectrum Disorders	10.3390/antiox11101990
Effects of Atomoxetine on Motor and Cognitive Behaviors and Brain Electrophysiological Activity of Dopamine Transporter Knockout Rats	10.3390/biom12101484
Effects of the <i>Cc2d1a</i>/Freud-1 Knockdown in the Hippocampus of BTBR Mice on the Autistic-Like Behavior, Expression of Serotonin 5-HT<sub>1A</sub> and D2 Dopamine Receptors, and CREB and NF-kB Intracellular Signaling	10.1134/S0006297922100145
The Neuroprotective Role of Acorus calamus in Developmental and Histopathological Changes in Autism-Induced Wistar Rats	10.7759/cureus.29717
MATERNAL STRESS DURING PREGNANCY IN MICE INDUCES SEX-DEPENDENT BEHAVIORAL ALTERATIONS IN OFFSPRING ALONG WITH IMPAIRED SEROTONIN AND KYNURENINE PATHWAYS OF TRYPTOPHAN METABOLISM	10.1159/000526647
Developmental exposure to chlorpyrifos causes neuroinflammation via necroptosis in mouse hippocampus and human microglial cell line	10.1016/j.envpol.2022.120217
Probiotics and prebiotics alleviate behavioral deficits, inflammatory response, and gut dysbiosis in prenatal VPA-induced rodent model of autism	10.1016/j.physbeh.2022.113961
Cell-type specific transcriptomic signatures of neocortical circuit organization and their relevance to autism	10.3389/fncir.2022.982721
Molecular and behavioral consequences of<i> Ube3a</i> gene overdosage in mice	10.1172/jci.insight.158953
Lysine acetylome profiling in mouse hippocampus and its alterations upon FMRP deficiency linked to abnormal energy metabolism	10.1016/j.jprot.2022.104720
From bench to bedside: The mGluR5 system in people with and without Autism Spectrum Disorder and animal model systems	10.1038/s41398-022-02143-1
Infection of the murine placenta by <i>Listeria monocytogenes</i> induces sex-specific responses in the fetal brain	10.1038/s41390-022-02307-1
Impairments in operant probabilistic reversal learning in BTBR T plus tf/J male and female mice	10.1016/j.bbr.2022.114111
Behaviorally penetrant, anomalous dopamine efflux exposes sex and circuit dependent regulation of dopamine transporters	10.1038/s41380-022-01773-7
CRISPR-mediated activation of autism gene <i>Itgb3</i> restores cortical network excitability via mGluR5 signaling	10.1016/j.omtn.2022.07.013
<i>Shank2/3</i> double knockout-based screening of cortical subregions links the retrosplenial area to the loss of social memory in autism spectrum disorders	10.1038/s41380-022-01756-8
The role of the dorsal striatum in a mouse model for fragile X syndrome: Behavioral and dendritic spine assessment	10.1016/j.brainres.2022.148060
Specific contribution of Reelin expressed by Cajal-Retzius cells or GABAergic interneurons to cortical lamination	10.1073/pnas.2120079119
The orphan receptor GPR88 controls impulsivity and is a risk factor for Attention-Deficit/Hyperactivity Disorder	10.1038/s41380-022-01738-w
Impairment in social interaction and hippocampal long-term potentiation at perforant pathway-dentate gyrus synapses in a prenatal valproic acid-induced rat model of autism	10.1093/braincomms/fcac221
Breasi-CRISPR: an efficient genome-editing method to interrogate protein localization and protein-protein interactions in the embryonic mouse cortex	10.1242/dev.200616
Maternal antibiotics disrupt microbiome, behavior, and temperature regulation in unexposed infant mice	10.1002/dev.22289
Oxytocin Receptor in Cerebellar Purkinje Cells Does Not Engage in Autism-Related Behaviors	10.1007/s12311-022-01466-5
Early postnatal serotonin modulation prevents adult-stage deficits in <i>Arid1b</i>-deficient mice through synaptic transcriptional reprogramming	10.1038/s41467-022-32748-5
The live biotherapeutic <i>Blautia stercoris</i> MRx0006 attenuates social deficits, repetitive behaviour, and anxiety-like behaviour in a mouse model relevant to autism	10.1016/j.bbi.2022.08.007
Maternal lead exposure induces sex-dependent cerebellar glial alterations and repetitive behaviors	10.3389/fncel.2022.954807
Aberrant brain functional and structural developments in<i> MECP2</i> duplication rats	10.1016/j.nbd.2022.105838
Adult re-expression of IRSp53 rescues NMDA receptor function and social behavior in IRSp53-mutant mice	10.1038/s42003-022-03813-y
Early-onset of social communication and locomotion activity in F2 pups of a valproic acid-induced mouse model of autism	10.1016/j.neulet.2022.136827
Glyphosate differentially affects the allergic immune response across generations in mice	10.1016/j.scitotenv.2022.157973
Granulocyte colony-stimulating factor has a sex-dependent positive effect in the maternal immune activation-induced autism model	10.1002/jdn.10221
<i>ADGRL1</i> haploinsufficiency causes a variable spectrum of neurodevelopmental disorders in humans and alters synaptic activity and behavior in a mouse model	10.1016/j.ajhg.2022.06.011
Prenatal environmental stressors impair postnatal microglia function and adult behavior in males	10.1016/j.celrep.2022.111161
Attenuation of Autism-like Behaviors by an Anthocyanin-Rich Extract from Portuguese Blueberries via Microbiota-Gut-Brain Axis Modulation in a Valproic Acid Mouse Model	10.3390/ijms23169259
Knockout of <i>Katnal2</i> Leads to Autism-like Behaviors and Developmental Delay in Zebrafish	10.3390/ijms23158389
<i>D-aspartate oxidase</i> gene duplication induces social recognition memory deficit in mice and intellectual disabilities in humans	10.1038/s41398-022-02088-5
Autism Spectrum Disorder Model Mice Induced by Prenatal Exposure to Valproic Acid Exhibit Enhanced Empathy-Like Behavior <i>via</i> Oxytocinergic Signaling
Differential Methylation Profile in Fragile X Syndrome-Prone Offspring Mice after in Utero Exposure to Lactobacillus Reuteri	10.3390/genes13081300
A cross-talk between nitric oxide and the glutamatergic system in a<i> Shank3</i> mouse model of autism	10.1016/j.freeradbiomed.2022.06.007
Histone Deacetylase Inhibition Restores Behavioral and Synaptic Function in a Mouse Model of 16p11.2 Deletion	10.1093/ijnp/pyac048
A Deficiency of the Psychiatric Risk Gene DLG2/PSD-93 Causes Excitatory Synaptic Deficits in the Dorsolateral Striatum	10.3389/fnmol.2022.938590
Biallelic <i>PAX5</i> mutations cause hypogammaglobulinemia, sensorimotor deficits, and autism spectrum disorder	10.1084/jem.20220498
SARM1 deletion in parvalbumin neurons is associated with autism-like behaviors in mice	10.1038/s41419-022-05083-2
Behavioral impulsivity is associated with pupillary alterations and hyperactivity in CDKL5 mutant mice	10.1093/hmg/ddac164
Synaptic hyperexcitability of cytomegalic pyramidal neurons contributes to epileptogenesis in tuberous sclerosis complex	10.1016/j.celrep.2022.111085
Imbalance of flight-freeze responses and their cellular correlates in the <i>Nlgn3</i><SUP><i>-/y</i></SUP> rat model of autism; Imbalance of flight-freeze responses and their cellular correlates in the Nlgn3-/y rat model of autism	10.1186/s13229-022-00511-8
Ultrasonic Vocalizations in Adult C57BL/6J Mice: The Role of Sex Differences and Repeated Testing	10.3389/fnbeh.2022.883353
Migrating Pyramidal Neurons Require DSCAM to Bypass the Border of the Developing Cortical Plate	10.1523/JNEUROSCI.0997-21.2022
TrackUSF, a novel tool for automated ultrasonic vocalization analysis, reveals modified calls in a rat model of autism	10.1186/s12915-022-01299-y
S-ketamine administration in pregnant mice induces ADHD- and depression-like behaviors in offspring mice	10.1016/j.bbr.2022.113996
Influence of Gestational Chlorpyrifos Exposure on ASD-like Behaviors in an fmr1-KO Rat Model	10.1007/s12035-022-02933-0
Multiple exposure to methylmercury aggravates DNA damage in the BTBR T<SUP>+</SUP> Itpr3 <SUP>tf</SUP>/J autistic mouse model: The role of DNA repair efficiency	10.1016/j.tox.2022.153277
Methylphenidate Restores Behavioral and Neuroplasticity Impairments in the Prenatal Nicotine Exposure Mouse Model of ADHD: Evidence for Involvement of AMPA Receptor Subunit Composition and Synaptic Spine Morphology in the Hippocampus	10.3390/ijms23137099
Genetic mutation of TRPV2 induces anxiety by decreasing GABA-B R2 expression in hippocampus	10.1016/j.bbrc.2022.06.079
Monoallelic and biallelic mutations in RELN underlie a graded series of neurodevelopmental disorders	10.1093/brain/awac164
Deletion of <i>Fmr1</i> in parvalbumin-expressing neurons results in dysregulated translation and selective behavioral deficits associated with fragile X syndrome	10.1186/s13229-022-00509-2
Role of the DUB enzyme USP7 in dendritic arborization, neuronal migration, and autistic-like behaviors in mice	10.1016/j.isci.2022.104595
GW4064 Alters Gut Microbiota Composition and Counteracts Autism-Associated Behaviors in BTBR T plus tf/J Mice	10.3389/fcimb.2022.911259
FMRP-dependent production of large dosage-sensitive proteins is highly conserved	10.1093/genetics/iyac094
Circadian Responses to Light in the BTBR Mouse	10.1177/07487304221102279
Loss-of-Function Models of the Metabotropic Glutamate Receptor Genes <i>Grm8a</i> and <i>Grm8b</i> Display Distinct Behavioral Phenotypes in Zebrafish Larvae (<i>Danio rerio</i>)	10.3389/fnmol.2022.901309
CPEB3-dependent increase in GluA2 subunits impairs excitatory transmission onto inhibitory interneurons in a mouse model of fragile X	10.1016/j.celrep.2022.110853
Neuronal growth regulator 1 promotes adipocyte lipid trafficking via interaction with CD36	10.1016/j.jlr.2022.100221
Transactivation of TrkB Receptors by Oxytocin and Its G Protein-Coupled Receptor	10.3389/fnmol.2022.891537
Aberrant induction of p19<SUP>Arf</SUP>-mediated cellular senescence contributes to neurodevelopmental defects	10.1371/journal.pbio.3001664
Deletion of the Autism-Associated Protein SHANK3 Abolishes Structural Synaptic Plasticity after Brain Trauma	10.3390/ijms23116081
Single cell transcriptomics reveals dysregulated cellular and molecular networks in a fragile X syndrome model; Single Cell Transcriptomics Reveals Dysregulated Cellular and Molecular Networks in a Fragile X Syndrome Model	10.1371/journal.pgen.1010221
Generation and characterization of <i>Ccdc28b</i> mutant mice links the Bardet-Biedl associated gene with mild social behavioral phenotypes	10.1371/journal.pgen.1009896
<i>Kdm6b</i> Haploinsufficiency Causes ASD/ADHD-Like Behavioral Deficits in Mice	10.3389/fnbeh.2022.905783
Deficiency of Autism-Related Gene <i>Dock4</i> Leads to Impaired Spatial Memory and Hippocampal Function in Mice at Late Middle Age	10.1007/s10571-022-01233-4
Social deficits in BTBR T+Itpr3tf/J mice vary with ecological validity of the test	10.1111/gbb.12814
Adolescent sleep shapes social novelty preference in mice	10.1038/s41593-022-01076-8
Nanoformulated Bumetanide Ameliorates Social Deficiency in BTBR Mice Model of Autism Spectrum Disorder	10.3389/fimmu.2022.870577
Improvements of autism-like behaviors but limited effects on immune cell metabolism after mitochondrial replacement in BTBR <i>T</i><SUP>+</SUP> <i>Itpr3<SUP>tf</SUP></i>/J mice	10.1016/j.jneuroim.2022.577893
Cellular and behavioral effects of altered Na<sub>V</sub>1.2 sodium channel ion permeability in <i>Scn2a</i><SUP><i>K1422E</i></SUP> mice	10.1093/hmg/ddac087
Interaction between social behavior and paternal age in offspring of the same paternal mice	10.1002/npr2.12258
Brain-wide electrical dynamics encode individual appetitive social behavior	10.1016/j.neuron.2022.02.016
Phase separation and zinc-induced transition modulate synaptic distribution and association of autism-linked CTTNBP2 and SHANK3	10.1038/s41467-022-30353-0
Shared and Cell-Type-Specific Gene Expression Patterns Associated With Autism Revealed by Integrative Regularized Non-Negative Matrix Factorization	10.3389/fgene.2022.865371
Histamine H3 receptor antagonist, ciproxifan, alleviates cognition and synaptic plasticity alterations in a valproic acid-induced animal model of autism	10.1007/s00213-022-06155-z
SH3-and actin-binding domains connect ADNP and SHANK3, revealing a fundamental shared mechanism underlying autism	10.1038/s41380-022-01603-w
Large-conductance calcium-activated potassium channel haploinsufficiency leads to sensory deficits in the visual system: a case report	10.1186/s13256-022-03387-7
Autistic-like behavioral effects of prenatal stress in juvenile <i>Fmr1</i> mice: the relevance of sex differences and gene-environment interactions	10.1038/s41598-022-11083-1
Absence of familiarity triggers hallmarks of autism in mouse model through aberrant tail-of-striatum and prelimbic cortex signaling	10.1016/j.neuron.2022.02.001
A rat model of a focal mosaic expression of PCDH19 replicates human brain developmental abnormalities and behaviours; Mosaic expression of X-linked PCDH19 Protein by in Utero Electroporation in Rats Replicates Human Cortical and Hippocampal Developmental Abnormalities	10.1093/braincomms/fcac091
Early Detection of Male-Predominant Phenotypes in the Pattern of Ultrasonic Vocalizations Emitted by Autism Spectrum Disorder Model (<i>Crmp4</i>-Knockout) Mice	10.3390/brainsci12050666
Capturing the songs of mice with an improved detection and classification method for ultrasonic vocalizations (BootSnap)	10.1371/journal.pcbi.1010049
SRF depletion in early life contributes to social interaction deficits in the adulthood	10.1007/s00018-022-04291-5
Characterization of spontaneous seizures and EEG abnormalities in a mouse model of the human A350V IQSEC2 mutation and identification of a possible target for precision medicine based therapy	10.1016/j.eplepsyres.2022.106907
Somatosensory cortex hyperconnectivity and impaired whisker-dependent responses in <i>Cntnap2<SUP>-/-</SUP></i> mice	10.1016/j.nbd.2022.105742
Ketamine administration in early <i>postnatal</i> life as a tool for mimicking Autism Spectrum Disorders core symptoms	10.1016/j.pnpbp.2022.110560
TAU ablation in excitatory neurons and postnatal TAU knockdown reduce epilepsy, SUDEP, and autism behaviors in a Dravet syndrome model	10.1126/scitranslmed.abm5527
Social Deficits and Cerebellar Degeneration in Purkinje Cell <i>Scn8a</i> Knockout Mice	10.3389/fnmol.2022.822129
A bidirectional switch in the Shank3 phosphorylation state biases synapses toward up- or downscaling; A Bidirectional Switch in the Shank3 Phosphorylation State Biases Synapses toward Up or Down Scaling	10.7554/eLife.74277
Postweaning social isolation and autism-like phenotype: A biochemical and behavioral comparative analysis	10.1016/j.bbr.2022.113891
Fragile X Mental Retardation Protein Mediates the Effects of Androgen on Hippocampal PSD95 Expression and Dendritic Spines Density/Morphology and Autism-Like Behaviors Through miR-125a	10.3389/fncel.2022.872347
Maternal<i> Herpesviridae</i> infection during pregnancy alters midbrain dopaminergic signatures in adult offspring	10.1016/j.nbd.2022.105720
The Primary Ciliary Deficits in Cerebellar Bergmann Glia of the Mouse Model of Fragile X Syndrome	10.1007/s12311-022-01382-8
Social Communication of Maternal Immune Activation-Affected Offspring Is Improved by Si-Based Hydrogen-Producing Agent	10.3389/fpsyt.2022.872302
Î²-arrestin2 mediates the hippocampal dopaminergic system in autistic mouse through the ERK signaling pathway	10.1016/j.bbr.2022.113888
Early life oxytocin treatment improves thermo-sensory reactivity and maternal behavior in neonates lacking the autism-associated gene <i>Magel2</i>	10.1038/s41386-022-01313-5
Excitatory and Inhibitory Synaptic Imbalance Caused by Brain-Derived Neurotrophic Factor Deficits During Development in a Valproic Acid Mouse Model of Autism	10.3389/fnmol.2022.860275
The Absence of Caspase-8 in the Dopaminergic System Leads to Mild Autism-like Behavior	10.3389/fcell.2022.839715
Neural Hyperactivity Is a Core Pathophysiological Change Induced by Deletion of a High Autism Risk Gene <i>Ash1L</i> in the Mouse Brain	10.3389/fnbeh.2022.873466
<i>Dendrobium nobile</i> Lindley Administration Attenuates Atopic Dermatitis-like Lesions by Modulating Immune Cells	10.3390/ijms23084470
Effects of Soy-Based Infant Formula on Weight Gain and Neurodevelopment in an Autism Mouse Model	10.3390/cells11081350
Resveratrol Prevents Cytoarchitectural and Interneuronal Alterations in the Valproic Acid Rat Model of Autism	10.3390/ijms23084075
S-Adenosyl-Methionine alleviates sociability aversion and reduces changes in gene expression in a mouse model of social hierarchy	10.1016/j.bbr.2022.113866
Developmental pyrethroid exposure and age influence phenotypes in a <i>Chd8</i> haploinsufficient autism mouse model	10.1038/s41598-022-09533-x
Of Humans and Gerbils- Independent Diversification of Neuroligin-4 Into X- and Y-Specific Genes in Primates and Rodents	10.3389/fnmol.2022.838262
A Critical Period for Development of Cerebellar-Mediated Autism-Relevant Social Behavior	10.1523/JNEUROSCI.1230-21.2021
A Neuro-Computational Model for Discrete-Continuous Dual-Task Process	10.3389/fncom.2022.829807
ToxCast chemical library Wnt screen identifies diethanolamine as an activator of neural progenitor proliferation	10.1096/fba.2021-00163
Arsenic alters nitric oxide signaling similar to autism spectrum disorder and Alzheimer's disease-associated mutations	10.1038/s41398-022-01890-5
Molecular brain (micro report) oxytocin ameliorates impaired social behavior in a mouse model of 3q29 deletion syndrome	10.1186/s13041-022-00915-w
Phosphodiesterase 2A inhibition corrects the aberrant behavioral traits observed in genetic and environmental preclinical models of Autism Spectrum Disorder	10.1038/s41398-022-01885-2
Circadian Rhythms and Sleep Are Dependent Upon Expression Levels of Key Ubiquitin Ligase <i>Ube3a</i>	10.3389/fnbeh.2022.837523
SIPA1L1/SPAR1 Interacts with the Neurabin Family of Proteins and is Involved in GPCR Signaling	10.1523/JNEUROSCI.0569-21.2022
Glutamate delta 1 receptor regulates autophagy mechanisms and affects excitatory synapse maturation in the somatosensory cortex	10.1016/j.phrs.2022.106144
Clemastine Induces an Impairment in Developmental Myelination; Clemastine induces an impairment in developmental myelination	10.3389/fcell.2022.841548
Autistic-like behavior and cerebellar dysfunction in <i>Bmal1</i> mutant mice ameliorated by mTORC1 inhibition	10.1038/s41380-022-01499-6
Targeted <i>Tshz3</i> deletion in corticostriatal circuit components segregates core autistic behaviors	10.1038/s41398-022-01865-6
L-methionine enhances neuroinflammation and impairs neurogenesis: Implication for Alzheimer's disease	10.1016/j.jneuroim.2022.577843
Acid-Responsive Dual-Targeted Nanoparticles Encapsulated Aspirin Rescue the Immune Activation and Phenotype in Autism Spectrum Disorder	10.1002/advs.202104286
Oxytocin receptors influence the development and maintenance of social behavior in zebrafish (<i>Danio rerio</i>); Oxytocin receptors influence the development and maintenance of social behavior in zebrafish (Danio rerio).	10.1038/s41598-022-07990-y
Integrin Î²3 in forebrain <i>Emx1</i>-expressing cells regulates repetitive self-grooming and sociability in mice	10.1186/s12868-022-00691-2
Changes to gut amino acid transporters and microbiome associated with increased E/I ratio in <i>Chd8</i><SUP>+/-</SUP> mouse model of ASD-like behavior	10.1038/s41467-022-28746-2
Oxytocin normalizes altered circuit connectivity for social rescue of the<i> Cntnap2</i> knockout mouse	10.1016/j.neuron.2021.11.031
Selenium inhibits ferroptosis and ameliorates autistic-like behaviors of BTBR mice by regulating the Nrf2/GPx4 pathway	10.1016/j.brainresbull.2022.02.018
Early postnatal handling alters social behavior, learning, and memory of pre- and postnatal VPA-induced rat models of autism in a context-based manner	10.1016/j.physbeh.2022.113739
Kruppel-like Transcription Factor 7 Is a Causal Gene in Autism Development	10.3390/ijms23063376
A Novel Automated Approach for Improving Standardization of the Marble Burying Test Enables Quantification of Burying Bouts and Activity Characteristics	10.1523/ENEURO.0446-21.2022
<i>Auts2</i> deletion involves in DG hypoplasia and social recognition deficit: The developmental and neural circuit mechanisms	10.1126/sciadv.abk1238
Role of Nrp1 in controlling cortical inter-hemispheric circuits	10.7554/eLife.69776.sa2
NPRL2 Inhibition of mTORC1 Controls Sodium Channel Expression and Brain Amino Acid Homeostasis	10.1523/ENEURO.0317-21.2022
Increased expression of SLC25A1/CIC causes an autistic-like phenotype with altered neuron morphology	10.1093/brain/awab295
Corticohippocampal circuit dysfunction in a mouse model of Dravet syndrome	10.7554/eLife.69293
A role for cortical dopamine in the paradoxical calming effects of psychostimulants; A ROLE FOR CORTICAL DOPAMINE IN THE PARADOXICAL CALMING EFFECTS OF PSYCHOSTIMULANTS	10.1038/s41598-022-07029-2
Diffusion magnetic resonance tractography-based evaluation of commissural fiber abnormalities in a heparan sulfate endosulfatase-deficient mouse brain	10.1016/j.mri.2022.01.017
Lack of Vesicular Zinc Does Not Affect the Behavioral Phenotype of Polyinosinic:Polycytidylic Acid-Induced Maternal Immune Activation Mice	10.3389/fnbeh.2022.769322
Mitochondrial dysfunction and oxidative stress contribute to cognitive and motor impairment in FOXP1 syndrome; Mitochondrial dysfunction and oxidative stress contribute to cognitive and motor impairment in FOXP1 syndrome	10.1073/pnas.2112852119
Rifaximin modulates TRH and TRH-like peptide expression throughout the brain and peripheral tissues of male rats	10.1186/s12868-022-00694-z
Cerebellar demyelination and neurodegeneration associated with mTORC1 hyperactivity may contribute to the developmental onset of autism-like neurobehavioral phenotype in a rat model	10.1002/aur.2688
Metformin Alleviates Autistic-Like Behaviors Elicited by High-Fat Diet Consumption and Modulates the Crosstalk Between Serotonin and Gut Microbiota in Mice	10.1155/2022/6711160
Brain-wide visual habituation networks in wild type and <i>fmr1</i> zebrafish; Brain-wide visual habituation networks in wild type and fmr1 zebrafish	10.1038/s41467-022-28299-4
Altered medial prefrontal cortex and dorsal raphe activity predict genotype and correlate with abnormal learning behavior in a mouse model of autism-associated 2p16.3 deletion	10.1002/aur.2685
Cell-Type Specific Deletion of CB2 Cannabinoid Receptors in Dopamine Neurons Induced Hyperactivity Phenotype: Possible Relevance to Attention-Deficit Hyperactivity Disorder	10.3389/fpsyt.2021.803394
Perinatal exposure to pesticides alters synaptic plasticity signaling and induces behavioral deficits associated with neurodevelopmental disorders	10.1007/s10565-022-09697-2
Behavioral Deficits in Adolescent Mice after Sub-Chronic Administration of NMDA during Early Stage of Postnatal Development	10.4062/biomolther.2021.194
Exposure to GABA<sub>A</sub> Receptor Antagonist Picrotoxin in Pregnant Mice Causes Autism-Like Behaviors and Aberrant Gene Expression in Offspring	10.3389/fpsyt.2022.821354
Compromised mammillary body connectivity and psychotic symptoms in mice with di- and mesencephalic ablation of ST8SIA2	10.1038/s41398-022-01816-1
Maternal P2X7 receptor inhibition prevents autism-like phenotype in male mouse offspring through the NLRP3-IL-1Î² pathway	10.1016/j.bbi.2022.01.015
A feature of maternal sleep apnea during gestation causes autism-relevant neuronal and behavioral phenotypes in offspring	10.1371/journal.pbio.3001502
Maternal immune activation with high molecular weight poly(I:C) in Wistar rats leads to elevated immune cell chemoattractants	10.1016/j.jneuroim.2022.577813
Haploinsufficiency of the mouse <i>Tshz3</i> gene leads to kidney defects; Haploinsufficiency of the mouse Tshz3 gene leads to kidney dysfunction	10.1093/hmg/ddab362
DSCAM Deficiency Leads to Premature Spine Maturation and Autism-like Behaviors	10.1523/JNEUROSCI.1003-21.2021
Behavioural and molecular characterisation of the Dlg2 haploinsufficiency rat model of genetic risk for psychiatric disorder	10.1111/gbb.12797
The serotonin reuptake transporter modulates mitochondrial copy number and mitochondrial respiratory complex gene expression in the frontal cortex and cerebellum in a sexually dimorphic manner	10.1002/jnr.25010
SLC13A5/sodium-citrate co-transporter overexpression causes disrupted white matter integrity and an autistic-like phenotype	10.1093/braincomms/fcac002
Autoinflammatory Keratinization Disease With Hepatitis and Autism Reveals Roles for JAK1 Kinase Hyperactivity in Autoinflammation	10.3389/fimmu.2021.737747
Repetitive Mild Traumatic Brain Injury in an Awake, Unanesthetized Mouse Model of Perinatal Nicotine Exposure Produces Transient Novelty-Seeking and Depression-Like Behaviors	10.1089/neu.2021.0268
Constitutive activation of Notch signalling and T cell activation characterize a mouse model of autism	10.1002/cbf.3684
Multiple Early-Life Seizures Alters Neonatal Communicative Behavior in <i>Fmr1</i> Knockout Mice	10.1159/000524898
The Effect of Ceftriaxone in Valproic Acid-Induced Mouse Model of Autism	10.34172/apb.2022.086
Prenatal infection predisposes offspring to enhanced susceptibility to imiquimod-mediated psoriasiform dermatitis in mice	10.4103/ds.ds_6_22
Behavioral Effects of Afobazole in an Experimental Model of Autism Spectrum Disorders	10.1134/S0022093022010185
Sex-Dependent Social and Repetitive Behavior and Neurochemical Profile in Mouse Model of Autism Spectrum Disorder	10.3390/metabo12010071
Crystallization and low-resolution structure solution of the SALM3-PTPÏƒ synaptic adhesion complex	10.1107/S2053230X21012905
Functional consequences of postnatal interventions in a mouse model of Fragile X syndrome	10.1016/j.nbd.2021.105577
Histamine H3 receptor antagonism modulates autism-like hyperactivity but not repetitive behaviors in BTBR T+Itpr3tf/J inbred mice	10.1016/j.pbb.2021.173304
The role of the endocannabinoid system as a therapeutic target for autism spectrum disorder: Lessons from behavioral studies on mouse models	10.1016/j.neubiorev.2021.11.031
Distinct trans-placental effects of maternal immune activation by TLR3 and TLR7 agonists: implications for schizophrenia risk	10.1038/s41598-021-03216-9
Mouse and human share conserved transcriptional programs for interneuron development	10.1126/science.abj6641
Vorinostat Corrects Cognitive and Non-Cognitive Symptoms in a Mouse Model of Fragile X Syndrome	10.1093/ijnp/pyab081
Autism risk gene POGZ promotes chromatin accessibility and expression of clustered synaptic genes	10.1016/j.celrep.2021.110089
Osmotic Pump-based Drug-delivery for <i>In Vivo</i> Remyelination Research on the Central Nervous System	10.3791/63343
Disruption of Circadian Rhythms by Ambient Light during Neurodevelopment Leads to Autistic-like Molecular and Behavioral Alterations in Adult Mice	10.3390/cells10123314
Increased 2-arachidonoyl-<i>sn</i>-glycerol levels normalize cortical responses to sound and improve behaviors in <i>Fmr1</i> KO mice	10.1186/s11689-021-09394-x
Social Behavior in Prepubertal Neurexin 1Î± Deficient Rats: A Model of Neurodevelopmental Disorders	10.1037/bne0000482
LRRC4 functions as a neuron-protective role in experimental autoimmune encephalomyelitis	10.1186/s10020-021-00304-4
Neuroligin-3 Regulates Excitatory Synaptic Transmission and EPSP-Spike Coupling in the Dentate Gyrus In Vivo	10.1007/s12035-021-02663-9
Deletion of <i>Mocos </i>Induces Xanthinuria with Obstructive Nephropathy and Major Metabolic Disorders in Mice	10.34067/KID.0001732021
Inhibition of histone deacetylase 5 ameliorates abnormalities in 16p11.2 duplication mouse model	10.1016/j.neuropharm.2021.108893
High-resolution MRI data of the brain of C57BL/6J and BTBR mice in three anatomical views	10.1016/j.dib.2021.107619
<i>In vivo</i> targeted DamID identifies CHD8 genomic targets in fetal mouse brain	10.1016/j.isci.2021.103234
Effects of the Partial M<sub>1</sub> Muscarinic Cholinergic Receptor Agonist CDD-0102A on Stereotyped Motor Behaviors and Reversal Learning in the BTBR Mouse Model of Autism	10.1093/ijnp/pyab079
Behavioral, hormonal, and neural alterations induced by social contagion for pain in mice	10.1016/j.neuropharm.2021.108878
Brain injury and inflammation genes common to a number of neurological diseases and the genes involved in the genesis of GABAnergic neurons are altered in monoamine oxidase B knockout mice	10.1016/j.brainres.2021.147724
Prenatal exposure to di (2-ethylhexyl) phthalate causes autism-like behavior through inducing Nischarin expression in the mouse offspring	10.1016/j.bbrc.2021.11.020
Hippocampal gamma and sharp-wave ripple oscillations are altered in a <i>Cntnap2</i> mouse model of autism spectrum disorder	10.1016/j.celrep.2021.109970
S100B dysregulation during brain development affects synaptic SHANK protein networks via alteration of zinc homeostasis	10.1038/s41398-021-01694-z
SENP1 in the retrosplenial agranular cortex regulates core autistic-like symptoms in mice; SENP1 in the retrosplenial agranular cortex regulates core autistic-like symptoms in mice	10.1016/j.celrep.2021.109939
Maternal Swimming Exercise During Pregnancy Improves Memory Through Enhancing Neurogenesis and Suppressing Apoptosis via Wnt/Î²-Catenin Pathway in Autistic Mice	10.5213/inj.2142338.169
Azoxystrobin Impairs Neuronal Migration and Induces ROS Dependent Apoptosis in Cortical Neurons	10.3390/ijms222212495
Autism-Like Behavioral Phenotypes in Mice Treated with Systemic N-Methyl-D-Aspartate	10.4062/biomolther.2021.133
Super-resolved 3D-STED microscopy identifies a layer-specific increase in excitatory synapses in the hippocampal CA1 region of <i>Neuroligin-3</i> KO mice	10.1016/j.bbrc.2021.10.003
Autistic-Like Behavior and Impairment of Serotonin Transporter and AMPA Receptor Trafficking in <i>N</i>-Ethylmaleimide Sensitive Factor Gene-Deficient Mice	10.3389/fgene.2021.748627
Increased locomotor activity via regulation of GABAergic signalling in <i>foxp2</i> mutant zebrafish-implications for neurodevelopmental disorders	10.1038/s41398-021-01651-w
Contributions of Sex Chromosomes and Gonadal Hormones to the Male Bias in a Maternal Antibody-Induced Model of Autism Spectrum Disorder	10.3389/fneur.2021.721108
LMT USV Toolbox, a Novel Methodological Approach to Place Mouse Ultrasonic Vocalizations in Their Behavioral Contexts-A Study in Female and Male C57BL/6J Mice and in <i>Shank3</i> Mutant Females	10.3389/fnbeh.2021.735920
Behavioral aspects and neurobiological properties underlying medical cannabis treatment in <i>Shank3</i> mouse model of autism spectrum disorder	10.1038/s41398-021-01612-3
IFNÎ³-Producing Î³/Î´ T Cells Accumulate in the Fetal Brain Following Intrauterine Inflammation	10.3389/fimmu.2021.741518
IQSEC2 Deficiency Results in Abnormal Social Behaviors Relevant to Autism by Affecting Functions of Neural Circuits in the Medial Prefrontal Cortex	10.3390/cells10102724
Spatiotemporal expression of <i>IgLON</i> family members in the developing mouse nervous system	10.1038/s41598-021-97768-5
ASD-like behaviors, a dysregulated inflammatory response and decreased expression of PLP1 characterize mice deficient for sialyltransferase ST3GAL5	10.1016/j.bbih.2021.100306
Abnormal dendritic morphology in the cerebellum of cyclooxygenase-2<SUP>-</SUP> knockin mice	10.1111/ejn.15454
mGluR5 Negative Modulators for Fragile X: Treatment Resistance and Persistence; mGluR5 Negative Modulators for Fragile X: Resistance and Persistence	10.3389/fpsyt.2021.718953
Neurodevelopmental malformations of the cerebellum and neocortex in the Shank3 and Cntnap2 mouse models of autism	10.1016/j.neulet.2021.136257
Changes in the Number and Morphology of Dendritic Spines in the Hippocampus and Prefrontal Cortex of the C58/J Mouse Model of Autism	10.3389/fncel.2021.726501
Lack of Cdk5 activity is involved on Dopamine Transporter expression and function: Evidences from an animal model of Attention-Deficit Hyperactivity Disorder	10.1016/j.expneurol.2021.113866
Proteomics of autism and Alzheimer's mouse models reveal common alterations in mTOR signaling pathway	10.1038/s41398-021-01578-2
Lipopolysaccharide-induced maternal immune activation modulates microglial CX3CR1 protein expression and morphological phenotype in the hippocampus and dentate gyrus, resulting in cognitive inflexibility during late adolescence	10.1016/j.bbi.2021.07.025
Autism Spectrum Disorder/Intellectual Disability-Associated Mutations in Trio Disrupt Neuroligin 1-Mediated Synaptogenesis	10.1523/JNEUROSCI.3148-20.2021
Discovery of G Protein-Biased Antagonists against 5-HT<sub>7</sub>R	10.1021/acs.jmedchem.1c01093
Do Fragile X Syndrome and Other Intellectual Disorders Converge at Aberrant Pre-mRNA Splicing?	10.3389/fpsyt.2021.715346
A vitamin D enriched diet attenuates sex-specific behavioral deficits, increases the lifespan, but does not rescue bone abnormalities in a mouse model of cortical dysplasia	10.1016/j.yebeh.2021.108297
Increased efficacy of combining prebiotic and postbiotic in mouse models relevant to autism and depression	10.1016/j.neuropharm.2021.108782
Altered Cerebellar Response to Somatosensory Stimuli in the <i>Cntnap2</i> Mouse Model of Autism	10.1523/ENEURO.0333-21.2021
<i>Dyrk1a</i> gene dosage in glutamatergic neurons has key effects in cognitive deficits observed in mouse models of MRD7 and Down syndrome	10.1371/journal.pgen.1009777
Alteration of the Early Development Environment by Maternal Diet and the Occurrence of Autistic-like Phenotypes in Rat Offspring	10.3390/ijms22189662
Synaptic Alterations in a Transgenic Model of Tuberous Sclerosis Complex: Relevance to Autism Spectrum Disorders	10.3390/ijms221810058
Environmental Enrichment Rescues Social Behavioral Deficits and Synaptic Abnormalities in <i>Pten</i> Haploinsufficient Mice	10.3390/genes12091366
Zebrafish Bioassay for Screening Therapeutic Candidates Based on Melanotrophic Activity	10.3390/ijms22179313
Cilostazol attenuated prenatal valproic acid-induced behavioural and biochemical deficits in a rat model of autism spectrum disorder	10.1093/jpp/rgab115
Rictor is involved in <i>Ctnnd2</i> deletion-induced impairment of spatial learning and memory but not autism-like behaviors	10.52586/4947
<i>Shank3</i> Deficiency is Associated With Altered Profile of Neurotransmission Markers in Pups and Adult Mice	10.1007/s11064-021-03435-6
Metabolomics profiling of valproic acid-induced symptoms resembling autism spectrum disorders using 1H NMR spectral analysis in rat model	10.1080/15287394.2021.1967821
Differential effects of memory enhancing and impairing doses of methylphenidate on serotonin metabolism and 5-HT1A, GABA, glutamate receptor expression in the rat prefrontal cortex	10.1016/j.biochi.2021.08.009
Effects of catechin on a rodent model of autism spectrum disorder: implications for the role of nitric oxide in neuroinflammatory pathway	10.1007/s00213-021-05941-5
Electrophysiological Characterization of Regular and Burst Firing Pyramidal Neurons of the Dorsal Subiculum in an Angelman Syndrome Mouse Model	10.3389/fncel.2021.670998
Excitatory synapses and gap junctions cooperate to improve Pv neuronal burst firing and cortical social cognition in <i>Shank2</i>-mutant mice	10.1038/s41467-021-25356-2
Developmental dynamics of voltage-gated sodium channel isoform expression in the human and mouse brain; Developmental dynamics of voltage-gated sodium channel isoform expression in the human and mouse neocortex	10.1186/s13073-021-00949-0
The autism risk gene <i>CNTN4</i> modulates dendritic spine formation	10.1093/hmg/ddab233
Syngap1 regulates experience-dependent cortical ensemble plasticity by promoting in vivo excitatory synapse strengthening	10.1073/pnas.2100579118
Transgenic modeling of Ndr2 gene amplification reveals disturbance of hippocampus circuitry and function	10.1016/j.isci.2021.102868
Cholinergic transmission from the basal forebrain modulates social memory in male mice	10.1111/ejn.15400
Structural and Lipidomic Alterations of Striatal Myelin in 16p11.2 Deletion Mouse Model of Autism Spectrum Disorder	10.3389/fncel.2021.718720
Beta-Carotene derivatives as novel therapy for the prevention and treatment of autistic symptoms	10.1016/j.bioorg.2021.105224
Loss of Tsc1 from striatal direct pathway neurons impairs endocannabinoid-LTD and enhances motor routine learning; Loss of Tsc1 from striatal direct pathway neurons impairs endocannabinoid-LTD and enhances motor routine learning	10.1016/j.celrep.2021.109511
Dyrk1a Mutations Cause Undergrowth of Cortical Pyramidal Neurons via Dysregulated Growth Factor Signaling	10.1016/j.biopsych.2021.01.012
Quantification of perfusion and metabolism in an autism mouse model assessed by diffuse correlation spectroscopy and near-infrared spectroscopy; Quantification of Hypoperfusion in Autism Assessed by Diffuse Correlation Spectroscopy and Frequency Domain Near Infrared Spectroscopy	10.1002/jbio.202000454
<i>Scn2a</i> severe hypomorphic mutation decreases excitatory synaptic input and causes autism-associated behaviors	10.1172/jci.insight.150698
Exploring nordihydroguaretic acid (NDGA) as a plausible neurotherapeutic in the experimental paradigm of autism spectrum disorders targeting nitric oxide pathway	10.1007/s11011-021-00811-7
Severe deficiency of the voltage-gated sodium channel Na<sub>V</sub>1.2 elevates neuronal excitability in adult mice	10.1016/j.celrep.2021.109495
Oscillation of Cdc20-APC/C-mediated CAMDI stability is critical for cortical neuron migration	10.1016/j.jbc.2021.100986
The N-terminal domain of the Schaaf-Yang syndrome protein MAGEL2 likely has a role in RNA metabolism	10.1016/j.jbc.2021.100959
Pharmacological Inhibition of BKCa Channels Induces a Specific Social Deficit in Adult C57BL6/J Mice	10.1037/bne0000459
Clonazepam attenuates neurobehavioral abnormalities in offspring exposed to maternal immune activation by enhancing GABAergic neurotransmission	10.1016/j.bcp.2021.114711
Restoring glutamate receptosome dynamics at synapses rescues autism-like deficits in Shank3-deficient mice	10.1038/s41380-021-01230-x
Sex-specific behavioral and structural alterations caused by early-life stress in C57BL/6 and BTBR mice	10.1016/j.bbr.2021.113489
Prenatal stress-induced disruptions in microbial and host tryptophan metabolism and transport	10.1016/j.bbr.2021.113471
Oxytocin administration in neonates shapes hippocampal circuitry and restores social behavior in a mouse model of autism; Acute neonatal oxytocin impacts hippocampal network development and restores adult social memory deficits in a mouse model of autism spectrum disorder.	10.1038/s41380-021-01227-6
SyNC, a Computationally Extensive and Realistic Neural Net to Identify Relative Impacts of Synaptopathy Mechanisms on Glutamatergic Neurons and Their Networks in Autism and Complex Neurological Disorders	10.3389/fncel.2021.674030
Social impairments in mice lacking the voltage-gated potassium channel Kv3.1	10.1016/j.bbr.2021.113468
Mitochondrial Structure and Polarity in Dendrites and the Axon Initial Segment Are Regulated by Homeostatic Plasticity and Dysregulated in Fragile X Syndrome	10.3389/fcell.2021.702020
<i>Engrailed</i> 2 deficiency and chronic stress alter avoidance and motivation behaviors	10.1016/j.bbr.2021.113466
A Temporal Activity of CA1 Neurons Underlying Short-Term Memory for Social Recognition Altered in PTEN Mouse Models of Autism Spectrum Disorder	10.3389/fncel.2021.699315
A loss-of-function variant in <i>SUV39H2</i> identified in autism-spectrum disorder causes altered H3K9 trimethylation and dysregulation of protocadherin Î²-cluster genes in the developing brain	10.1038/s41380-021-01199-7
<i>Camk2a</i>-<i>Cre</i> and <i>Tshz3</i> Expression in Mouse Striatal Cholinergic Interneurons: Implications for Autism Spectrum Disorder	10.3389/fgene.2021.683959
Systemic enhancement of serotonin signaling reverses social deficits in multiple mouse models for ASD	10.1038/s41386-021-01091-6
Altered A-Type Potassium Channel Function Impairs Dendritic Spike Initiation and Temporoammonic Long-Term Potentiation in Fragile X Syndrome; Altered A-type potassium channel function impairs dendritic spike initiation and temporammonic long-term potentiation in Fragile X syndrome	10.1523/JNEUROSCI.0082-21.2021
Heteromerization between Î±<sub>2A</sub> adrenoceptors and different polymorphic variants of the dopamine D<sub>4</sub> receptor determines pharmacological and functional differences. Implications for impulsive-control disorders	10.1016/j.phrs.2021.105745
Altering the development of the dopaminergic system through social play in rats: Implications for anxiety, depression, hyperactivity, and compulsivity	10.1016/j.neulet.2021.136090
Abnormal spatiotemporal expression pattern of progranulin and neurodevelopment impairment in VPA-induced ASD rat model	10.1016/j.neuropharm.2021.108689
Alternative Promoter Use Governs the Expression of IgLON Cell Adhesion Molecules in Histogenetic Fields of the Embryonic Mouse Brain	10.3390/ijms22136955
Genetic dissection identifies Necdin as a driver gene in a mouse model of paternal 15q duplications	10.1038/s41467-021-24359-3
Inhibition of Elevated Ras-MAPK Signaling Normalizes Enhanced Motor Learning and Excessive Clustered Dendritic Spine Stabilization in the MECP2-Duplication Syndrome Mouse Model of Autism	10.1523/ENEURO.0056-21.2021
Vocal and physical phenotypes of calsyntenin2 knockout mouse pups model early-life symptoms of the autism spectrum disorder	10.1016/j.bbr.2021.113430
Communication and social interaction in the cannabinoid-type 1 receptor null mouse: Implications for autism spectrum disorder	10.1002/aur.2562
5-HT7 receptor activation rescues impaired synaptic plasticity in an autistic-like rat model induced by prenatal VPA exposure	10.1016/j.nlm.2021.107462
<i>FoxG1</i> regulates the formation of cortical GABAergic circuit during an early postnatal critical period resulting in autism spectrum disorder-like phenotypes	10.1038/s41467-021-23987-z
Loss of histone methyltransferase ASH1L in the developing mouse brain causes autistic-like behaviors; Loss of ASH1L in developing brains causes autistic-like behaviors in a mouse model	10.1038/s42003-021-02282-z
Design, Synthesis, <i>In Vitro</i> and <i>In Vivo</i> Characterization of Selective NKCC1 Inhibitors for the Treatment of Core Symptoms in Down Syndrome	10.1021/acs.jmedchem.1c00603
Loss of CC2D1A in Glutamatergic Neurons Results in Autistic-Like Features in Mice	10.1007/s13311-021-01072-z
Endogenous Î²-neurexins on axons and within synapses show regulated dynamic behavior	10.1016/j.celrep.2021.109266
Task-Related c-Fos Expression in the Posterior Parietal Cortex During the "Rubber Tail Task" Is Diminished in Ca<SUP>2+</SUP>-Dependent Activator Protein for Secretion 2 (<i>Caps2</i>)-Knockout Mice	10.3389/fnbeh.2021.680206
Maternal genetics influences fetal neurodevelopment and postnatal autism spectrum disorder-like phenotype by modulating in-utero immunosuppression	10.1038/s41398-021-01472-x
Early postnatal allergic airway inflammation induces dystrophic microglia leading to excitatory postsynaptic surplus and autism-like behavior	10.1016/j.bbi.2021.04.008
Double stranded RNA drives anti-viral innate immune responses, sickness behavior and cognitive dysfunction dependent on dsRNA length, IFNAR1 expression and age; Double stranded RNA drives innate immune responses	10.1016/j.bbi.2021.04.016
Germline nuclear-predominant Pten murine model exhibits impaired social and perseverative behavior, microglial activation, and increased oxytocinergic activity	10.1186/s13229-021-00448-4
The Effects of Maternal Interleukin-17A on Social Behavior, Cognitive Function, and Depression-Like Behavior in Mice with Altered Kynurenine Metabolites	10.1177/11786469211026639
mTOR Driven Gene Transcription Is Required for Cholesterol Production in Neurons of the Developing Cerebral Cortex	10.3390/ijms22116034
Systems Biology Reveals S-Nitrosylation-Dependent Regulation of Mitochondrial Functions in Mice with <i>Shank3</i> Mutation Associated with Autism Spectrum Disorder	10.3390/brainsci11060677
Comprehensive expression pattern of kin of irregular chiasm-like 3 in the adult mouse brain	10.1016/j.bbrc.2021.05.063
Limited contextual memory and transcriptional dysregulation in the medial prefrontal cortex of mice exposed to early protein malnutrition are intergenerationally transmitted	10.1016/j.jpsychires.2021.05.041
Investigating autism associated genes in <i>C</i>. <i>elegans</i> reveals candidates with a role in social behaviour	10.1371/journal.pone.0243121
Genetic disruption of <i>Grm5</i> causes complex alterations in motor activity, anxiety and social behaviors	10.1016/j.bbr.2021.113378
Chronic oxytocin-driven alternative splicing of Crfr2Î± induces anxiety; Chronic oxytocin-driven alternative splicing of CRFR2Î± induces anxiety	10.1038/s41380-021-01141-x
Discovery of G Protein-Biased Ligands against 5-HT<sub>7</sub>R	10.1021/acs.jmedchem.1c00110
RAB39B-mediated trafficking of the GluA2-AMPAR subunit controls dendritic spine maturation and intellectual disability-related behaviour	10.1038/s41380-021-01155-5
Haploinsufficiency of the schizophrenia and autism risk gene <i>Cyfip1</i> causes abnormal postnatal hippocampal neurogenesis through microglial and Arp2/3 mediated actin dependent mechanisms	10.1038/s41398-021-01415-6
<i>Cul3</i> regulates cytoskeleton protein homeostasis and cell migration during a critical window of brain development; Cul3 regulates cytoskeleton protein homeostasis and cell migration during a critical window of brain development	10.1038/s41467-021-23123-x
Imbalanced post- and extrasynaptic SHANK2A functions during development affect social behavior in SHANK2-mediated neuropsychiatric disorders	10.1038/s41380-021-01140-y
Cell-type and fetal-sex-specific targets of prenatal alcohol exposure in developing mouse cerebral cortex	10.1016/j.isci.2021.102439
Neuronal SETD2 activity links microtubule methylation to an anxiety-like phenotype in mice	10.1093/brain/awab200
Impaired Adaptation and Laminar Processing of the Oddball Paradigm in the Primary Visual Cortex of Fmr1 KO Mouse; Differential processing and habituation in distinct spatial frequency channels in V1 of a mouse model of fragile X syndrome	10.3389/fncel.2021.668230
Altered responsiveness to pups in virgin female mice of the BTBR strain: Insights from pattern of c-Fos expression in brain regions involved in maternal behavior	10.1016/j.bbr.2021.113365
CAPS2 Deficiency Impairs the Release of the Social Peptide Oxytocin, as Well as Oxytocin-Associated Social Behavior	10.1523/JNEUROSCI.3240-20.2021
Connectivity characterization of the mouse basolateral amygdalar complex	10.1038/s41467-021-22915-5
Specification of oxytocinergic and vasopressinergic circuits in the developing mouse brain; Specification of oxytocinergic and vasopressinergic circuits in the developing mouse brain	10.1038/s42003-021-02110-4
MRI of Capn15 Knockout Mice and Analysis of Capn 15 Distribution Reveal Possible Roles in Brain Development and Plasticity	10.1016/j.neuroscience.2021.04.023
<i>Mycobacterium tuberculosis</i> causes a leaky blood-brain barrier and neuroinflammation in the prefrontal cortex and cerebellum regions of infected mice offspring	10.1002/jdn.10116
Serotonin 5-HT7 receptors require cyclin-dependent kinase 5 to rescue hippocampal synaptic plasticity in a mouse model of Fragile X Syndrome	10.1111/ejn.15246
Remodeling of the Homer-Shank interactome mediates homeostatic plasticity	10.1126/scisignal.abd7325
Implication of the social function of excessive self-grooming behavior in BTBR T<SUP>+</SUP>ltpr3<SUP>tf</SUP>/J mice as an idiopathic model of autism	10.1016/j.physbeh.2021.113432
Increased Compulsivity in Adulthood after Early Adolescence Immune Activation: Preclinical Evidence	10.3390/ijerph18094684
<i>Mycobacterium tuberculosis</i>-Induced Maternal Immune Activation Promotes Autism-Like Phenotype in Infected Mice Offspring	10.3390/ijerph18094513
Hyperexcitability and Loss of Feedforward Inhibition Contribute to Aberrant Plasticity in the <i>Fmr1KO</i> Amygdala	10.1523/ENEURO.0113-21.2021
Behavioral, circuitry, and molecular aberrations by region-specific deficiency of the high-risk autism gene <i>Cul3</i>	10.1038/s41380-019-0498-x
Autism-like social deficit generated by <i>Dock4</i> deficiency is rescued by restoration of Rac1 activity and NMDA receptor function	10.1038/s41380-019-0472-7
Induction of core symptoms of autism spectrum disorder by in vivo CRISPR/Cas9-based gene editing in the brain of adolescent rhesus monkeys	10.1016/j.scib.2020.12.017
4E-BP2-dependent translation in cerebellar Purkinje cells controls spatial memory but not autism-like behaviors	10.1016/j.celrep.2021.109036
Z<i>btb16</i> regulates social cognitive behaviors and neocortical development	10.1038/s41398-021-01358-y
A New Paradigm for Training Hyperactive Dopamine Transporter Knockout Rats: Influence of Novel Stimuli on Object Recognition	10.3389/fnbeh.2021.654469
Pharmacological inhibition of the primary endocannabinoid producing enzyme, DGL-Î±, induces autism spectrum disorder-like and co-morbid phenotypes in adult C57BL/J mice	10.1002/aur.2520
MACF1, Involved in the 1p34.2p34.3 Microdeletion Syndrome, is Essential in Cortical Progenitor Polarity and Brain Integrity	10.1007/s10571-021-01088-1
Altered gut microbiome and autism like behavior are associated with parental high salt diet in male mice	10.1038/s41598-021-87678-x
Rescue of maternal immune activation-induced behavioral abnormalities in adult mouse offspring by pathogen-activated maternal T<sub>reg</sub> cells	10.1038/s41593-021-00837-1
Semaphorin3F Drives Dendritic Spine Pruning Through Rho-GTPase Signaling; Semaphorin3F Drives Dendritic Spine Pruning through Rho-GTPase Signaling	10.1007/s12035-021-02373-2
Repetitive Mild Traumatic Brain Injury in a Perinatal Nicotine Exposure Mouse Model of Attention Deficit Hyperactivity Disorder	10.1159/000515198
Astrocyte-mediated disruption of ROS homeostasis in Fragile X mouse model	10.1016/j.neuint.2021.105036
Cell-type-specific synaptic imbalance and disrupted homeostatic plasticity in cortical circuits of ASD-associated <i>Chd8</i> haploinsufficient mice	10.1038/s41380-021-01070-9
Variants in <i>PRKAR1B</i> cause a neurodevelopmental disorder with autism spectrum disorder, apraxia, and insensitivity to pain; Variants in PRKAR1B cause a neurodevelopmental disorder with autism spectrum disorder	10.1038/s41436-021-01152-7
The autism-associated protein CHD8 is required for cerebellar development and motor function	10.1016/j.celrep.2021.108932
The histamine H3R and dopamine D2R/D3R antagonist ST-713 ameliorates autism-like behavioral features in BTBR T plus tf/J mice by multiple actions	10.1016/j.biopha.2021.111517
Altered postnatal developmental patterns of ultrasonic vocalizations in<i> Dock4</i> knockout mice	10.1016/j.bbr.2021.113232
Deconstructing the contribution of sensory cues in social approach	10.1111/ejn.15179
Striatal transcriptome changes linked to drug-induced repetitive behaviors	10.1111/ejn.15116
Astrocyte-mediated purinergic signaling is upregulated in a mouse model of Fragile X syndrome	10.1002/glia.23997
Structural and functional brain-wide alterations in A350V <i>Iqsec2</i> mutant mice displaying autistic-like behavior; Structural and Functional Brain-wide Alterations in A350V IQSEC2 Mutant Mice Displaying Autistic-like Behavior	10.1038/s41398-021-01289-8
Comprehensive characterization of motor and coordination functions in three adolescent wild-type mouse strains	10.1038/s41598-021-85858-3
Huntington's disease-specific mis-splicing unveils key effector genes and altered splicing factors	10.1093/brain/awab087
Registry of Compartmental Ephrin-B3 Guidance Patterns With Respect to Emerging Multimodal Midbrain Maps	10.3389/fnana.2021.649478
Intranasal oxytocin administration ameliorates social behavioral deficits in a <i>POGZ</i><SUP>WT/Q10</SUP><SUP>38R</SUP> mouse model of autism spectrum disorder	10.1186/s13041-021-00769-8
[truncated: 3,884 more rows]
